# Supplementary material for: ZEB1 Promotes Alternate Lengthening of Telomeres at Multiple Levels
Source: Cancers (Basel). 2026 Feb 3;18(3):499. doi: 10.3390/cancers18030499 (PMC12897190; doi:10.3390/cancers18030499)
Supplement: Supplementary file 1 [file cancers-18-00499-s001.zip]

Archive with 4 entries (4 files):
- cancers-4083380 Figure S1.pdf
- cancers-4083380 Figure S2 WB Source Data .pdf
- cancers-4083380 File S1.pdf
- cancers-4083380 File S2  U2OS wt V KO Transript Counts.xlsx
