# Supplementary material for: ZEB1 Promotes Alternate Lengthening of Telomeres at Multiple Levels
Source: Cancers (Basel). 2026 Feb 3;18(3):499. doi: 10.3390/cancers18030499 (PMC12897190; doi:10.3390/cancers18030499)
Supplement: Supplementary file 1 [file cancers-18-00499-s001.zip › cancers-4083380 File S2 U2OS wt V KO Transript Counts.xlsx]

## Sheet: U2
GeneName	u2k1	u2k2	u2k3	u2k4	u2w1	u2w2	u2w3	u2w4
DDX11L1	0	5	2	3	1	1	5	3
WASH7P	84	25	50	44	55	48	38	60
FAM138A	0	0	0	0	0	0	0	0
FAM138F	0	0	0	0	0	0	0	0
OR4F5	0	0	0	0	0	0	0	0
LOC729737	3	21	20	5	1	5	1	2
LOC100132287	0	0	0	0	0	0	0	0
LOC100132062	0	0	0	0	0	0	0	0
LOC100133331	62	58	54	78	117	85	98	90
OR4F29	0	0	0	0	0	0	0	0
OR4F16	0	0	0	0	0	0	0	0
OR4F3	0	0	0	0	0	0	0	0
LOC100288069	68	70	67	104	116	77	75	75
LINC00115	47	41	54	60	51	24	48	55
LOC643837	304	1182	1004	1166	1220	974	994	1182
FAM41C	1	1	2	1	0	0	3	1
LOC100130417	72	0	13	25	23	16	16	16
SAMD11	2235	188	1075	892	707	1626	520	575
NOC2L	7275	6787	5635	4798	6030	5555	4462	5069
KLHL17	654	559	878	645	951	738	727	697
PLEKHN1	129	185	254	207	173	143	126	105
C1orf170	7	6	18	9	7	5	11	11
HES4	589	0	0	2	1	0	1	0
ISG15	270	92	215	201	418	251	272	287
AGRN	10672	15743	26583	21224	38045	21270	25604	28684
RNF223	26	0	1	0	0	0	1	0
C1orf159	533	273	512	457	569	459	419	462
LOC254099	0	0	0	0	0	0	0	0
MIR200B	0	0	0	0	0	0	0	0
MIR200A	0	0	0	0	0	0	0	0
MIR429	0	0	0	0	0	0	0	0
TTLL10	0	0	2	1	0	0	0	0
TNFRSF18	2	1	1	5	1	2	2	0
TNFRSF4	0	2	1	3	7	5	2	3
SDF4	3180	2283	3027	2443	4196	3271	3104	3410
B3GALT6	1062	287	425	334	849	558	632	749
FAM132A	3	12	36	16	347	36	198	232
UBE2J2	1626	1494	1545	1567	1848	1673	1450	1757
SCNN1D	41	39	78	65	147	74	90	103
ACAP3	1190	630	1513	1211	1750	1040	1225	1363
PUSL1	634	451	496	465	510	451	328	387
CPSF3L	1890	1937	2285	2134	2498	2137	1851	2096
GLTPD1	865	465	627	555	1016	668	668	735
TAS1R3	26	0	5	1	9	0	2	7
DVL1	2818	5003	4098	3217	4039	3360	2822	3315
MXRA8	1	3	110	94	2333	20	1710	1974
AURKAIP1	2303	1738	1853	1598	2558	2034	1843	2071
CCNL2	1925	1817	2463	2485	3276	2180	2312	2491
LOC148413	325	280	349	336	436	381	309	409
MRPL20	754	522	582	464	624	610	465	540
ANKRD65	0	0	1	0	2	1	0	0
TMEM88B	0	0	0	0	0	0	0	0
VWA1	0	0	0	0	8	0	1	11
ATAD3C	1	3	1	1	1	1	1	2
ATAD3B	1042	950	738	534	716	584	579	582
ATAD3A	1888	1227	1258	1014	1366	1184	937	1124
TMEM240	2	21	22	24	19	10	6	9
SSU72	3660	2139	2122	2398	2856	2572	2397	2722
C1orf233	0	0	13	8	373	79	221	262
MIB2	390	173	354	254	763	390	528	523
MMP23B	0	0	0	0	1	0	1	0
MMP23A	0	1	0	0	0	0	0	0
CDK11B	665	523	641	644	835	633	679	857
SLC35E2B	1311	488	1214	1269	1985	1417	1667	1843
CDK11A	141	158	199	186	336	225	228	267
SLC35E2	523	357	724	852	1516	729	1032	1195
NADK	2262	1623	2064	1883	2006	1961	1617	1735
GNB1	9066	8734	11724	12642	18886	14291	15810	18078
CALML6	2	0	3	0	4	0	3	3
TMEM52	60	89	86	85	49	117	26	30
KIAA1751	0	2	14	11	5	21	3	0
GABRD	0	14	41	29	14	35	27	18
PRKCZ	656	1047	1317	1202	1323	1096	1062	1191
C1orf86	771	969	1215	1036	1569	1193	1090	1309
SKI	3465	2500	3063	2902	5164	2817	3850	4354
MORN1	92	106	224	201	231	174	160	195
LOC100129534	44	84	170	110	124	132	83	117
RER1	2806	2230	2155	2222	2864	2779	2238	2705
PEX10	743	532	570	570	719	633	543	661
PLCH2	46	13	7	4	16	1	15	17
PANK4	764	445	530	542	770	591	583	661
HES5	1	0	0	0	0	0	2	0
LOC115110	0	0	0	1	1	0	4	5
LOC100133445	0	0	0	0	6	2	4	3
TNFRSF14	0	22	58	36	206	122	168	167
FAM213B	162	495	965	892	1658	1380	1247	1421
MMEL1	0	0	0	0	5	6	0	1
TTC34	2	3	6	4	2	8	6	12
ACTRT2	0	0	0	0	0	0	0	0
FLJ42875	0	0	7	5	3	50	2	2
PRDM16	0	119	131	140	24	672	28	32
MIR4251	0	0	0	0	0	0	0	0
ARHGEF16	1107	660	1006	979	219	434	141	176
MEGF6	804	641	418	423	265	237	214	141
MIR551A	0	0	0	0	0	0	0	0
TPRG1L	1181	867	825	1014	1253	647	972	1124
WRAP73	420	546	672	687	666	638	517	536
TP73	0	204	1156	1086	1191	1120	900	1028
TP73-AS1	800	0	0	0	859	0	622	683
CCDC27	0	0	0	0	0	0	0	0
SMIM1	27	5	10	10	17	21	6	16
LRRC47	2040	1494	1427	1306	1753	1436	1388	1553
CEP104	1922	1488	1587	1655	1455	1563	1295	1373
DFFB	336	60	108	97	173	132	128	174
C1orf174	794	1595	1636	1629	1768	1909	1532	1649
LOC100133612	70	14	31	30	88	31	56	71
LOC728716	0	0	0	0	0	0	0	0
LOC284661	0	0	0	0	1	0	0	1
AJAP1	0	0	0	0	0	0	0	0
MIR4417	0	0	0	0	0	0	0	0
MIR4689	0	0	0	0	1	0	0	0
NPHP4	702	691	887	834	1008	816	764	893
KCNAB2	1256	434	686	592	1126	895	837	924
CHD5	3	163	222	234	2410	814	1907	2103
RPL22	6581	3801	4088	4720	4039	4674	3487	4149
RNF207	598	229	378	360	284	321	273	253
ICMT	6764	4457	6012	6246	6995	7586	5785	6785
HES3	0	0	0	0	0	0	0	0
GPR153	616	143	536	484	694	465	474	569
ACOT7	1496	1676	2238	2106	3245	2334	2373	2964
HES2	868	0	0	1	0	0	0	0
ESPN	803	25	149	125	4	5	3	3
MIR4252	0	0	0	0	0	0	0	0
TNFRSF25	118	121	157	119	196	125	130	147
PLEKHG5	489	463	491	435	843	497	635	620
NOL9	5287	7550	7305	7633	6650	7542	5573	6437
TAS1R1	1	0	3	0	0	0	1	2
ZBTB48	311	258	378	375	400	339	370	371
KLHL21	1826	2918	1464	1257	885	1302	637	710
PHF13	1600	1424	2088	2202	2465	2185	1776	2160
THAP3	336	297	314	337	344	347	255	300
DNAJC11	5061	2533	2366	2352	2864	2805	2380	2656
CAMTA1	963	1200	1414	1703	1882	1654	1699	1934
VAMP3	3353	2923	2716	3185	3667	3482	3292	3474
PER3	662	2588	4630	5443	5732	8539	4975	5425
UTS2	0	0	0	1	0	0	0	0
TNFRSF9	1	688	1126	1306	900	1757	739	894
PARK7	6078	3465	3706	4097	5433	4499	4578	5442
ERRFI1	973	4413	2444	3169	3190	3428	2955	3124
SLC45A1	0	6	45	39	45	42	44	30
RERE	4295	2915	4536	4864	5685	5261	4784	5139
ENO1	96055	101782	111893	108172	119836	114672	90261	105315
ENO1-AS1	8	6	8	7	9	10	6	10
CA6	0	0	0	0	0	0	0	0
SLC2A7	0	0	1	2	0	3	0	0
SLC2A5	0	0	0	0	2	7	0	1
GPR157	63	32	55	44	57	53	53	58
MIR34A	0	0	2	0	0	0	0	0
H6PD	284	482	1384	1383	1598	1703	1361	1530
SPSB1	603	777	719	752	1984	1141	1561	1826
SLC25A33	575	931	612	740	764	801	602	640
TMEM201	1938	3081	3028	2463	2892	2612	2160	2521
PIK3CD	56	1088	1318	1290	1682	1224	1204	1344
C1orf200	0	0	0	0	0	0	0	0
CLSTN1	7779	8670	12662	12609	15061	12318	11850	13572
CTNNBIP1	182	906	971	905	776	587	646	755
LZIC	669	1627	1570	1970	1826	1914	1551	1770
NMNAT1	297	345	364	424	549	474	535	531
RBP7	0	0	0	0	4	1	5	4
UBE4B	6616	6340	8379	9003	8224	9940	7123	7905
KIF1B	6285	6716	9275	10933	9155	9444	8087	9272
PGD	5868	7378	9296	9689	11638	9584	9600	11078
APITD1-CORT	3	4	6	15	22	23	17	13
APITD1	139	153	196	227	272	243	227	270
CORT	1	5	21	11	17	10	9	19
DFFA	2348	3272	2780	2794	2863	3217	2480	2748
PEX14	650	1018	1188	1150	1435	1195	1031	1257
CASZ1	440	277	627	588	602	585	431	497
C1orf127	1	6	4	4	1	5	4	0
TARDBP	11852	10204	10196	12533	12758	12368	11527	13021
MASP2	0	1	1	3	1	3	0	3
SRM	5166	7135	6738	6153	5926	6477	4690	5329
EXOSC10	5621	5203	5763	6495	5864	7092	5123	5595
MTOR	7450	8644	10318	11476	11486	11196	9834	10693
MTOR-AS1	0	0	0	0	0	0	0	0
ANGPTL7	0	0	0	0	2	0	0	2
UBIAD1	1182	1656	1542	1544	1779	1683	1339	1566
PTCHD2	4	3	12	16	6	10	11	5
FBXO2	2018	48	175	146	239	207	176	215
FBXO44	437	642	1289	1072	1096	849	824	986
FBXO6	5	26	48	53	28	12	5	27
MAD2L2	1508	2222	2241	2551	3072	2848	2349	2826
DRAXIN	0	14	16	11	141	41	125	137
AGTRAP	429	960	1096	1036	1102	1539	906	981
MTHFR	725	414	772	734	1436	1011	1083	1244
CLCN6	550	873	1370	1407	1965	1442	1388	1618
NPPA-AS1	21	106	155	175	160	143	126	132
NPPA	0	0	0	0	0	0	0	2
NPPB	0	0	2	5	203	0	132	157
KIAA2013	1820	2205	2610	2272	3729	2982	2629	3027
PLOD1	4883	7270	10327	10166	11256	11482	8735	10102
MFN2	7470	12137	11316	10942	9678	13286	7471	8630
MIIP	671	853	987	927	1002	927	724	736
TNFRSF8	14	1368	1133	910	41	512	38	68
TNFRSF1B	2	4	17	16	29	26	17	12
MIR4632	0	0	0	0	0	0	0	0
VPS13D	5798	5423	7647	8703	8919	7249	7676	8209
SNORA59B	0	0	0	0	0	0	0	0
SNORA59A	0	0	0	0	0	0	0	0
DHRS3	1259	111	154	152	195	377	125	155
AADACL4	0	0	0	0	0	0	0	0
AADACL3	0	19	5	6	0	0	0	4
C1orf158	0	1	0	0	0	5	0	0
PRAMEF12	0	3	23	21	22	14	12	14
PRAMEF1	0	0	7	2	4	0	1	1
PRAMEF11	0	0	1	0	2	0	0	0
LOC649330	0	0	0	0	0	0	0	0
HNRNPCL1	0	0	0	0	0	0	0	0
PRAMEF2	0	0	1	7	8	3	7	12
PRAMEF4	0	0	1	0	2	0	4	0
PRAMEF10	0	0	1	0	0	0	1	0
PRAMEF8	0	0	0	1	0	0	0	0
PRAMEF7	0	0	0	0	0	0	0	0
PRAMEF6	0	0	1	0	1	0	1	1
PRAMEF22	0	0	0	0	0	0	0	0
PRAMEF5	0	0	0	0	0	0	0	0
LOC440563	0	1	0	1	3	0	1	0
PRAMEF3	0	0	0	0	0	0	0	0
PRAMEF9	0	0	0	0	0	0	0	0
PRAMEF15	0	0	0	0	0	0	0	0
PRAMEF14	0	0	0	0	0	0	0	0
PRAMEF13	0	0	0	0	0	0	0	0
PRAMEF19	0	0	0	0	0	0	0	0
PRAMEF18	0	0	0	0	0	0	0	0
PRAMEF16	0	0	0	0	0	0	0	0
PRAMEF20	0	0	0	0	0	0	0	0
PRAMEF21	0	0	0	0	0	0	0	0
PRAMEF17	0	0	0	0	0	0	0	0
LRRC38	0	10	61	58	24	34	21	29
PDPN	0	438	1083	1231	2130	1879	1810	1995
PRDM2	1107	4902	5996	7101	6222	6637	5757	6265
KAZN	1	561	586	582	1521	955	1241	1261
TMEM51-AS1	15	85	48	64	29	49	10	15
TMEM51	195	698	609	606	733	566	517	605
FHAD1	23	96	34	65	32	24	24	44
EFHD2	3378	3344	2622	2311	4354	3112	3364	3994
CTRC	0	0	0	0	0	0	0	1
CELA2A	0	0	0	0	0	0	0	0
CELA2B	0	0	0	0	0	0	0	0
CASP9	1889	211	298	346	667	409	491	584
DNAJC16	1377	1699	1541	1783	2832	1683	2455	2863
AGMAT	0	0	0	0	1	0	1	0
DDI2	849	804	769	830	988	696	918	986
RSC1A1	480	417	431	416	585	350	553	620
PLEKHM2	2684	3171	4074	3878	5212	3937	4138	4620
SLC25A34	8	18	69	78	86	60	52	60
TMEM82	3	0	1	0	0	0	0	0
FBLIM1	358	0	6	7	659	1	535	597
UQCRHL	22	11	19	29	28	23	26	16
FLJ37453	110	101	208	175	554	229	419	492
SPEN	8981	5951	7568	8278	10236	8118	9137	10153
ZBTB17	481	746	966	813	1331	854	1039	1055
C1orf64	0	0	0	0	0	0	0	0
HSPB7	786	0	2	0	85	3	50	80
CLCNKA	12	4	1	4	4	8	7	14
CLCNKB	73	0	0	0	0	0	0	0
FAM131C	204	186	126	132	85	184	70	65
EPHA2	3047	5260	5747	5445	14056	4493	10935	12432
ARHGEF19	666	348	332	309	921	565	648	697
RSG1	73	85	70	72	176	85	125	108
FBXO42	672	462	742	805	1494	810	1229	1420
SZRD1	5933	5653	5674	5618	11157	6271	9407	10302
SPATA21	0	2	0	0	1	0	0	1
NECAP2	978	941	1047	982	1852	1202	1515	1650
CROCCP3	31	62	198	214	277	140	290	256
MIR3675	0	0	1	0	0	0	0	0
NBPF1	1062	821	1265	1390	2762	1525	2372	2540
CROCCP2	300	486	464	479	604	521	542	576
MST1P2	12	9	17	12	52	18	31	47
ESPNP	12	15	74	42	47	76	32	27
MST1L	15	2	2	4	10	2	0	4
CROCC	452	597	500	431	705	612	521	514
MFAP2	0	580	1008	1152	2521	1565	2037	2406
ATP13A2	1492	1937	2020	1804	4263	2345	3141	3712
SDHB	3941	3393	2440	2990	3607	3955	3292	3938
PADI2	6	4	0	0	0	2	0	0
PADI1	4	7	8	11	34	30	21	25
PADI3	2	16	14	20	57	69	49	54
PADI4	0	0	7	11	25	17	33	29
PADI6	0	1	0	0	0	0	0	0
RCC2	17245	6323	10219	10212	17213	10965	14030	15814
ARHGEF10L	537	224	532	492	1368	588	1054	1071
ACTL8	131	13	15	16	4	17	12	3
IGSF21	0	0	2	2	0	1	0	1
KLHDC7A	16	4	11	10	206	37	160	176
PAX7	0	19	51	59	793	657	640	621
TAS1R2	0	0	4	0	1	1	2	0
ALDH4A1	597	276	658	624	1990	643	1469	1650
MIR4695	0	0	0	0	0	0	0	0
IFFO2	493	953	1314	1206	3170	746	2527	2832
UBR4	19466	14008	19531	20922	31631	15779	26078	29560
EMC1	4734	5637	6234	6594	9011	6109	7331	8254
MRTO4	4542	4115	3232	3551	4161	3568	3502	4300
AKR7L	23	5	11	8	19	20	8	11
AKR7A3	19	3	10	16	23	6	9	13
LOC100506730	246	54	93	102	147	106	109	115
AKR7A2	1707	819	1380	1227	2604	1511	1949	2224
PQLC2	205	386	349	371	611	480	480	547
CAPZB	5491	4366	4994	5454	10634	6663	9209	10448
MINOS1	1911	813	784	950	2019	1168	1567	1928
C1orf151-NBL1	0	0	0	0	0	0	2	0
NBL1	79	105	114	124	96	97	71	72
HTR6	0	4	0	3	5	3	3	0
TMCO4	580	303	399	409	550	628	450	536
RNF186	0	0	0	0	0	0	0	0
OTUD3	993	1500	1513	1706	2621	1587	2288	2403
PLA2G2E	0	0	0	0	1	0	0	0
PLA2G2A	0	1	0	0	0	0	0	0
PLA2G5	0	0	0	0	0	2	0	0
PLA2G2D	0	0	0	0	0	0	0	0
PLA2G2F	0	0	0	0	0	0	0	0
PLA2G2C	0	0	0	0	0	0	0	0
UBXN10	0	0	0	0	16	0	2	15
VWA5B1	0	1	1	0	0	0	3	1
LOC339505	0	0	0	0	0	2	6	0
CAMK2N1	40	2171	1208	1221	3481	1737	2974	3364
MUL1	957	1136	1075	955	1854	1237	1365	1584
FAM43B	0	91	162	152	284	175	201	283
CDA	2210	472	737	837	312	489	264	319
PINK1	1600	526	1069	974	2449	907	1828	2062
DDOST	3337	5864	7350	7351	14005	9023	10683	12633
KIF17	41	275	239	235	392	209	335	385
SH2D5	9	5046	3040	2725	2259	2629	1753	1941
HP1BP3	7694	6240	8010	9726	13254	9805	12048	13226
EIF4G3	5189	2117	3036	3698	4295	4120	4055	4410
ECE1	6445	4056	5618	5644	11407	6314	9387	10690
LOC100506801	0	0	7	10	5	5	7	12
NBPF3	46	309	576	648	801	606	735	768
ALPL	1	240	78	82	124	73	87	93
RAP1GAP	496	219	316	337	342	508	278	353
USP48	3167	1855	2277	2761	3797	2532	3381	3809
LDLRAD2	6	9	7	9	13	10	12	33
HSPG2	10210	6395	21354	18067	38394	10404	28571	32174
CELA3B	0	1	0	0	0	0	0	2
CELA3A	0	0	0	0	0	0	0	0
LINC00339	206	319	338	367	462	441	404	398
CDC42	10659	12208	15198	18215	18780	16035	16779	19598
WNT4	0	8	37	45	20	47	36	31
ZBTB40	3047	4766	5892	6299	5142	5193	4502	4838
EPHA8	0	85	65	35	28	108	39	40
C1QA	0	0	0	0	0	1	0	0
C1QC	0	0	0	0	0	0	0	0
C1QB	0	0	0	0	0	0	0	0
EPHB2	51	4117	5055	5079	5327	7168	4304	4734
MIR4684	0	0	0	0	2	0	0	1
MIR4253	0	0	0	0	0	0	0	0
LOC729059	6	0	3	1	0	3	4	5
KDM1A	9549	9856	11056	12272	11408	10493	10007	11260
MIR3115	0	0	0	0	0	0	0	0
LUZP1	4173	5572	6327	6965	9051	8323	7816	8707
HTR1D	223	689	1018	1047	1833	426	1589	1698
HNRNPR	14834	12591	14739	16977	15725	18847	14091	16282
ZNF436	1142	760	898	1154	1351	1342	1268	1469
C1orf213	40	89	194	170	150	159	133	151
TCEA3	4	30	16	15	26	23	9	17
ASAP3	636	721	1126	1251	1645	2040	1322	1352
E2F2	2007	2217	3942	3774	2746	5415	2039	2482
ID3	9268	3735	3177	2722	2736	5895	1846	2206
MDS2	0	1	0	0	1	0	0	0
RPL11	12110	14999	15613	16660	14223	17394	13164	14957
TCEB3	4202	6407	4926	5538	5734	5391	4889	5301
LOC100506963	85	84	86	86	95	86	77	67
PITHD1	2094	3632	3154	3316	2358	2640	1836	2148
LYPLA2	1796	1838	2093	2003	2583	2250	1876	2159
GALE	899	2401	1717	1841	2931	2408	2295	2491
HMGCL	236	219	273	356	607	556	517	657
FUCA1	286	609	794	1010	784	831	745	740
CNR2	0	0	0	0	3	0	0	0
MIR378F	0	0	0	0	0	0	0	0
PNRC2	847	1191	1071	1397	1000	1129	938	1136
SRSF10	1478	1118	1355	1594	1534	1569	1393	1568
MYOM3	3	7	17	33	80	89	67	72
IL22RA1	180	131	316	316	89	356	94	62
IFNLR1	0	285	381	314	471	326	370	410
LOC284632	0	1	0	1	0	0	0	0
GRHL3	0	14	21	29	93	18	94	97
STPG1	189	695	606	606	464	638	402	431
NIPAL3	1557	1878	1478	1564	1818	1077	1441	1759
RCAN3AS	0	0	0	2	0	1	1	2
RCAN3	716	833	1552	1821	1533	1712	1243	1557
NCMAP	0	34	27	19	4	0	3	1
SRRM1	9403	9873	10362	11802	9479	12354	8511	9853
CLIC4	10894	18134	27069	35337	33031	24374	31255	35694
RUNX3	185	51	125	118	282	366	226	291
SYF2	578	449	471	609	661	672	605	763
C1orf63	560	685	980	1049	1046	802	909	875
RHD	5	0	1	0	0	0	0	0
TMEM50A	5212	2533	2489	2966	3886	3293	3419	3943
RHCE	4	4	2	2	2	5	4	1
TMEM57	1298	1069	1133	1416	1823	1535	1712	1740
LDLRAP1	1069	1474	2074	2074	2098	1969	1569	1936
MAN1C1	16	14	31	33	147	128	153	166
SEPN1	1676	4418	6687	6451	7959	6541	6476	7222
MTFR1L	889	1018	1304	1378	2346	1577	1933	2070
LOC646471	12	18	35	35	13	29	10	12
AUNIP	1016	1242	1199	1357	802	1203	692	851
PAQR7	505	1570	1938	1626	1110	1482	738	983
STMN1	10480	13191	23527	26975	25398	24098	21580	25466
MIR3917	0	0	0	0	0	0	0	0
PAFAH2	538	852	711	816	813	679	680	830
EXTL1	5	5	8	4	9	5	19	12
SLC30A2	0	9	28	29	43	99	29	53
TRIM63	0	1	0	0	2	0	0	0
PDIK1L	911	561	604	745	919	1056	887	901
FAM110D	44	1	27	38	147	41	92	95
ZNF593	633	782	620	527	488	637	448	396
CNKSR1	562	184	221	174	152	178	107	147
CATSPER4	0	6	2	4	3	3	1	1
CEP85	1943	2869	3384	3664	3585	2957	3015	3124
SH3BGRL3	951	1852	2779	2723	4720	3370	4049	4633
UBXN11	899	709	837	748	964	1034	703	832
CD52	2	0	1	0	1	0	1	0
AIM1L	89	115	174	158	142	60	113	122
ZNF683	0	0	0	0	0	0	0	0
LIN28A	0	15	9	9	6	3	5	8
DHDDS	1312	2817	2387	2508	2545	2828	2192	2312
HMGN2	8573	9286	15170	17958	19694	18967	17928	20425
RPS6KA1	4114	2765	3440	3238	3266	3964	2395	2717
MIR1976	0	0	0	0	0	1	0	0
ARID1A	6360	8538	15622	16325	14087	13441	11975	13631
PIGV	439	443	618	671	936	694	720	806
ZDHHC18	572	2461	2641	2430	2351	2368	1786	2000
SFN	3726	7268	15200	13423	10302	6994	8091	9066
GPN2	479	1062	927	847	1333	905	1024	1081
GPATCH3	470	589	705	674	816	687	667	717
NR0B2	0	0	0	0	0	0	0	0
NUDC	5625	5472	4932	5443	4967	5650	4250	5214
C1orf172	0	0	0	0	0	0	0	0
TRNP1	156	1901	1275	1163	1841	731	1513	1758
FAM46B	530	640	937	748	1907	1222	1454	1610
SLC9A1	811	1675	1765	1604	2032	1629	1586	1943
WDTC1	802	754	1262	1206	2316	1287	1814	2009
TMEM222	833	1234	1371	1110	1576	1519	1080	1303
LOC644961	405	152	215	226	216	194	238	240
SYTL1	5	42	214	196	346	81	300	346
MAP3K6	1041	706	1440	1299	1759	1506	1318	1512
FCN3	0	0	0	0	0	0	0	0
CD164L2	8	2	0	0	0	0	0	0
GPR3	63	527	226	194	366	515	318	334
WASF2	5810	8207	10861	11995	13560	13996	11748	13694
AHDC1	1902	1038	1781	1496	3404	1468	2524	2865
FGR	0	0	0	0	0	0	0	0
IFI6	186	91	239	242	428	492	350	343
FAM76A	300	501	555	646	545	975	463	521
STX12	504	1210	1138	1383	1380	1155	1428	1546
PPP1R8	2874	2616	2699	3189	2966	3441	2611	2904
SCARNA1	6	9	15	6	8	13	5	7
THEMIS2	1	0	1	2	1	0	1	1
RPA2	1921	1979	2118	2305	2856	2580	2369	2623
SMPDL3B	657	629	1574	1727	543	591	493	527
XKR8	123	11	64	67	19	18	14	13
EYA3	2539	3910	4454	5081	3690	4823	3298	3726
PTAFR	37	88	101	118	71	111	39	59
DNAJC8	6549	5720	4781	5641	5710	7191	5202	5857
ATPIF1	1866	742	979	1001	1286	937	1107	1348
SESN2	540	1608	1612	1555	3144	886	2330	2643
MED18	448	863	1310	1483	1287	1075	1164	1297
PHACTR4	4684	6574	9284	10817	9112	7820	8517	9221
SNHG3	4894	8209	10821	10894	6772	9624	5320	5520
RCC1	7074	10070	9483	10065	7004	10066	6016	6835
TRNAU1AP	800	515	611	728	849	678	741	847
SNHG12	385	825	690	676	474	801	348	401
SNORD99	15	29	28	19	11	28	19	17
SNORA61	28	77	74	43	29	77	37	22
SNORA44	38	69	59	60	32	60	32	29
SNORA16A	52	79	83	60	37	94	28	36
RAB42	601	0	0	0	48	0	30	30
TAF12	413	763	957	1003	726	852	586	738
RNU11	19	14	51	31	26	34	33	30
GMEB1	682	1268	1519	1740	1521	2120	1504	1698
YTHDF2	6184	6439	6373	7348	7246	7473	6570	7291
OPRD1	0	6	16	9	8	25	6	5
EPB41	5020	3083	3584	3854	3484	5538	3151	3455
TMEM200B	2	13	35	37	42	42	46	54
SRSF4	3003	2901	3314	3404	3981	4122	3182	3711
MECR	454	693	773	832	700	903	593	650
PTPRU	1172	2002	1725	1714	3205	3413	2491	2844
MATN1	3	12	13	18	12	11	12	10
MATN1-AS1	18	23	24	30	49	38	33	33
LAPTM5	3	20	10	11	41	9	24	39
MIR4420	0	0	0	0	0	0	0	0
SDC3	760	1466	4000	3824	4730	4160	3948	4400
PUM1	6431	5498	6750	7546	7336	6999	6163	6918
SNORD103B	0	0	0	0	0	0	0	0
SNORD103A	0	0	0	0	0	0	0	0
SNORD85	3	0	1	1	1	1	0	0
NKAIN1	11	14	15	9	12	30	7	10
SNRNP40	3901	4970	4787	5426	5757	5869	4980	5683
ZCCHC17	853	1128	1099	1251	1220	1377	1070	1228
FABP3	135	0	0	1	0	0	0	0
SERINC2	774	311	576	526	711	526	534	632
LOC149086	0	10	2	1	0	2	0	3
LOC284551	0	7	2	4	2	1	0	1
TINAGL1	275	2053	3776	3445	5839	2962	4466	5200
HCRTR1	1	0	0	1	1	0	0	1
PEF1	1943	1836	2288	2351	2653	3268	2206	2620
COL16A1	157	4332	11991	11172	7702	10481	5910	6560
BAI2	543	1492	3925	3429	5017	6988	3671	4003
MIR4254	0	0	0	0	9	0	2	1
SPOCD1	6	196	84	89	80	268	70	66
PTP4A2	15693	13545	11862	14793	13906	22267	12893	14464
KHDRBS1	12575	12107	13941	15882	15942	18853	13815	16289
TMEM39B	448	1129	1570	1537	1527	1962	1157	1308
KPNA6	11947	11000	11357	12088	11733	16105	10084	11713
TXLNA	4718	10907	12095	12010	13116	16079	10497	11910
CCDC28B	1	73	147	122	184	152	141	174
IQCC	268	322	323	380	233	514	246	272
DCDC2B	2	2	6	4	2	5	5	6
TMEM234	158	128	191	225	299	350	205	304
EIF3I	6615	12319	10889	11133	11159	15608	8717	10794
MTMR9LP	100	22	47	42	164	74	111	122
FAM167B	20	1	2	5	43	2	26	29
LCK	0	217	272	275	45	24	19	42
HDAC1	4596	3971	3551	4017	5252	6499	4335	5134
MARCKSL1	3805	6815	9380	9101	10178	11383	8099	9439
FAM229A	4	15	41	20	31	25	37	18
TSSK3	0	16	16	22	32	38	20	22
BSDC1	1381	1807	2443	2504	2772	2915	2316	2572
ZBTB8B	0	20	75	80	11	66	6	8
ZBTB8A	1397	701	1003	1207	1349	1540	1340	1528
ZBTB8OS	483	684	560	765	629	965	584	690
RBBP4	14455	16734	19751	24445	17920	31809	16748	19425
SYNC	222	47	242	313	907	342	853	993
KIAA1522	4141	4876	9950	9145	10956	10792	8013	9261
YARS	6368	12146	10399	11854	10570	14541	9332	10846
S100PBP	1246	1779	2826	3430	3183	3969	2818	3280
FNDC5	0	0	0	0	53	0	39	68
HPCA	0	0	3	2	0	2	4	5
TMEM54	181	1130	1501	1338	1931	2597	1325	1507
RNF19B	432	1037	922	987	1365	1091	1196	1246
AK2	11553	9994	7793	9453	7312	12139	6645	7274
ADC	1	91	117	122	136	216	141	146
TRIM62	152	387	524	427	627	730	526	568
ZNF362	421	55	421	375	928	1152	680	834
PHC2	1308	4855	3113	2854	3747	3333	2974	3240
MIR3605	0	6	3	1	0	0	0	0
ZSCAN20	288	378	552	598	658	957	606	675
CSMD2	0	49	80	98	413	262	307	330
HMGB4	0	0	2	0	0	0	0	0
LOC402779	0	0	0	0	0	0	0	0
C1orf94	0	0	0	0	18	5	13	18
GJB5	16	0	0	0	0	0	0	0
GJB4	0	0	1	0	3	0	1	2
GJB3	242	1114	960	852	534	448	375	433
GJA4	0	0	0	1	16	0	5	4
SMIM12	1176	1962	1761	1787	1860	2321	1529	1759
DLGAP3	0	97	248	174	210	292	122	182
LOC653160	4	26	61	88	82	54	54	61
ZMYM6NB	190	478	624	618	666	623	476	647
ZMYM6	918	990	1121	1357	1391	1341	1348	1360
ZMYM1	1389	2094	2624	3321	2915	3059	2882	3293
SFPQ	22914	22697	24020	27394	25521	28501	22327	24559
ZMYM4	5504	8314	10372	12626	11263	13798	10573	11702
KIAA0319L	1265	1765	2466	2819	3635	3037	3209	3597
NCDN	1494	1911	2094	1784	2389	1724	1750	1963
TFAP2E	0	11	24	20	61	28	40	46
PSMB2	6952	9533	9023	10059	6820	11943	5823	6595
C1orf216	866	1464	1601	1572	1816	2025	1464	1668
CLSPN	5178	7172	9967	11130	9193	11763	8100	9575
AGO4	289	301	461	533	660	584	554	646
AGO1	3539	13918	13740	14447	11682	14425	9770	10859
AGO3	932	2291	2844	3368	2798	2552	2528	2839
TEKT2	0	3	6	2	3	1	1	7
ADPRHL2	692	1512	1720	1571	1644	1591	1185	1396
COL8A2	0	3	4	4	61	7	37	34
TRAPPC3	1755	2453	2169	2263	2335	2839	1788	2218
MAP7D1	2931	8208	9043	8029	10262	9441	8014	9267
THRAP3	16153	13272	15038	17255	17081	20267	16176	18009
SH3D21	224	234	317	380	203	206	201	193
EVA1B	31	0	2	0	2	1	0	0
STK40	866	3027	3681	3487	3914	3174	2990	3478
LSM10	1001	1582	1079	1084	1058	1301	891	946
OSCP1	26	30	31	42	62	74	62	90
MRPS15	2639	2395	2068	2276	2233	2992	2029	2292
CSF3R	0	0	1	0	0	0	0	0
GRIK3	0	0	0	0	0	6	2	0
MIR4255	0	0	0	0	0	0	0	0
LOC728431	102	105	99	126	219	189	189	193
ZC3H12A	452	504	373	316	457	364	407	410
MEAF6	1760	2357	2445	2785	2699	2680	2334	2575
MIR5581	0	1	0	0	0	0	1	0
SNIP1	828	830	901	974	1341	1301	1165	1367
DNALI1	2	4	1	7	1	1	0	3
GNL2	3155	5709	4577	5496	4541	6670	4030	4592
RSPO1	0	1	2	3	7	30	7	11
C1orf109	777	1680	1112	1368	985	1281	981	950
CDCA8	2507	5222	5866	6152	5858	6842	4850	5775
EPHA10	0	68	170	194	138	140	95	113
MANEAL	943	1593	2242	2101	1277	1820	1024	1161
YRDC	970	1655	1022	1003	1330	1205	1020	1156
C1orf122	597	664	751	602	989	759	789	862
MTF1	1153	2773	2971	3109	2926	3136	2549	2872
INPP5B	1113	1292	1640	1774	1812	1540	1662	1721
SF3A3	6364	6720	5750	6690	7117	7759	6261	7148
FHL3	574	970	1270	1141	1703	957	1276	1447
UTP11L	2914	3854	2543	3192	3041	4016	2957	3318
POU3F1	0	0	0	0	0	0	0	0
MIR3659	0	0	0	0	0	0	0	0
LOC339442	0	0	0	0	0	0	0	0
RRAGC	1792	2987	2230	2903	2764	4239	2495	2887
GJA9-MYCBP	0	0	0	0	0	0	0	0
MYCBP	2	2	1	5	10	2	4	3
GJA9	0	0	0	0	0	0	0	0
RHBDL2	37	7	22	20	6	29	3	3
AKIRIN1	2996	4892	4134	5015	5223	5595	4547	4998
NDUFS5	1882	1543	1874	1946	2246	2019	1900	2132
MACF1	11110	18274	24586	28146	41438	25109	36630	41130
KIAA0754	2228	3848	4633	5163	7759	5829	6997	7850
BMP8A	36	29	74	86	58	63	39	53
PPIEL	93	62	105	146	310	50	362	281
PABPC4	15528	23918	20457	21572	17658	22933	15562	17557
SNORA55	10	15	17	10	7	9	6	13
HEYL	47	1154	1236	1410	0	832	0	3
NT5C1A	0	2	12	8	17	41	17	25
HPCAL4	0	1053	630	705	211	847	205	221
PPIE	1112	1021	1199	1202	1853	1410	1371	1661
BMP8B	168	9	6	9	0	2	1	1
OXCT2	6	4	14	7	6	2	1	4
TRIT1	1299	1876	1538	1753	1402	1735	1273	1368
MYCL1	126	121	141	196	683	273	482	554
MFSD2A	119	250	124	118	521	311	459	480
CAP1	9030	14963	15351	17519	23904	23820	21614	24298
PPT1	10899	10513	10057	12917	11128	15925	10553	12066
RLF	2269	4234	4361	5556	5494	5727	5156	5750
TMCO2	1	0	2	0	4	0	1	8
ZMPSTE24	7258	6271	4370	5556	6574	7274	6455	7090
COL9A2	2	172	438	453	792	702	734	746
SMAP2	654	1524	1420	1497	1462	1697	1181	1424
ZFP69B	270	675	775	1071	1079	684	1075	1103
ZFP69	87	234	286	318	272	453	314	300
EXO5	0	773	1178	1262	1690	1407	1502	1655
ZNF684	186	257	230	333	328	411	279	318
RIMS3	47	363	1180	1297	1709	2149	1338	1500
LOC100130557	191	93	159	178	287	171	264	247
NFYC	1792	4228	5501	5991	5333	6224	4431	5109
MIR30E	1	0	0	0	2	0	0	0
MIR30C1	0	1	1	0	0	0	0	1
KCNQ4	5	26	87	93	78	77	48	73
CITED4	1154	0	0	0	0	0	0	0
CTPS1	10725	9264	8325	9196	10840	10254	8866	10110
SLFNL1-AS1	422	674	1310	1110	907	545	715	662
SLFNL1	1	4	12	13	5	5	9	12
SCMH1	1052	1603	2372	2554	2730	2896	2318	2503
EDN2	37	14	78	75	1157	64	854	1040
HIVEP3	433	2024	1864	1790	1702	1633	1463	1597
GUCA2B	0	0	0	0	0	0	0	0
GUCA2A	0	0	0	0	0	0	0	0
FOXJ3	3761	7271	6844	8081	8213	9527	7548	8218
RIMKLA	2	148	101	127	230	300	162	220
ZMYND12	0	6	14	3	8	7	14	12
PPCS	729	1613	1481	1793	1676	2003	1493	1674
CCDC30	1	199	49	75	48	50	40	48
PPIH	1109	2655	2278	2465	2023	3089	1727	1941
YBX1	30759	48493	46413	48635	50547	52076	44561	51001
CLDN19	0	3	5	10	0	0	0	0
LEPRE1	1118	1565	2367	2413	4893	3229	4055	4489
C1orf50	131	239	298	344	348	325	278	355
LOC100129924	1	17	29	11	12	6	15	8
CCDC23	105	280	370	449	479	599	462	534
ERMAP	131	154	314	360	508	538	495	565
ZNF691	207	546	505	662	615	614	474	510
SLC2A1	3727	2941	2010	2138	8118	4215	6493	7279
SLC2A1-AS1	8	30	15	22	83	31	57	79
FAM183A	0	2	1	13	3	12	4	1
EBNA1BP2	3594	7499	5002	5447	4787	5962	4041	4754
WDR65	46	80	79	78	55	112	41	51
TMEM125	0	6	19	17	0	0	0	2
C1orf210	0	263	313	352	1	3	0	0
TIE1	0	43	9	5	2	2	1	1
MPL	31	32	37	45	21	19	21	18
CDC20	4925	15754	17136	17921	16440	19589	13455	15129
ELOVL1	2073	4500	3415	3667	4560	4245	3789	4496
MED8	1399	2123	2157	2331	2546	2627	2219	2528
SZT2	1481	3672	6068	5703	7467	4700	5376	6149
HYI	611	3	0	2	3	4	5	6
PTPRF	10980	32390	36371	33345	29308	28832	23062	26224
KDM4A	2812	3383	5404	5577	6802	4604	5822	6501
KDM4A-AS1	29	71	100	102	114	125	94	103
ST3GAL3	148	73	263	258	272	188	279	304
ARTN	6	3	15	19	15	11	15	3
IPO13	1350	3084	3101	3026	3350	3304	2470	2945
DPH2	1839	4665	3697	3540	3088	3346	2353	2807
ATP6V0B	1924	2411	2021	1692	2493	2475	1623	1901
B4GALT2	2575	5881	7472	6742	8025	8020	6148	7079
CCDC24	169	346	484	473	527	613	433	515
SLC6A9	2291	698	1461	1315	1860	943	1499	1647
KLF17	89	8	51	56	68	8	39	50
DMAP1	1522	1109	1387	1422	1723	1754	1361	1569
ERI3	2223	3197	3546	3693	3286	4179	2749	3061
RNF220	1613	2673	2918	2992	2736	3221	2381	2500
MIR5584	0	0	0	0	0	0	0	1
TMEM53	75	89	184	170	256	201	181	224
C1orf228	7	21	35	36	45	24	36	34
KIF2C	6226	8420	9007	9961	11191	11791	9578	10920
RPS8	45800	41242	41093	48369	43281	53832	40018	46197
SNORD55	6	2	5	1	1	3	0	0
SNORD46	41	78	59	49	64	52	45	33
SNORD38A	6	9	0	1	4	3	3	7
SNORD38B	6	8	7	8	15	6	7	6
BEST4	3	8	4	6	11	4	6	3
PLK3	256	1472	1042	1006	1552	686	1198	1284
TCTEX1D4	14	11	32	31	32	11	37	23
BTBD19	55	355	371	339	620	286	458	457
PTCH2	40	31	32	60	67	60	59	54
EIF2B3	1281	2526	1885	2288	1934	2331	1775	2064
HECTD3	1063	2160	2448	2421	3424	3297	2735	3352
UROD	2290	2405	1811	1734	2706	2541	2162	2503
ZSWIM5	98	15	24	35	59	78	46	55
LOC400752	23	30	56	38	72	78	62	77
HPDL	2051	0	0	0	0	0	0	0
MUTYH	281	201	373	390	596	577	491	519
TOE1	1305	1500	1357	1395	1594	1713	1228	1479
TESK2	158	154	260	248	297	291	228	329
CCDC163P	242	273	354	328	357	420	336	378
MMACHC	1225	2324	1825	1928	1581	2185	1396	1578
PRDX1	33381	30714	34494	38234	31760	39805	25574	30551
AKR1A1	1612	3072	4155	4387	3060	5574	2265	2803
NASP	4410	8011	9840	11249	11153	13383	9485	11102
CCDC17	21	57	116	136	114	69	112	131
GPBP1L1	5139	5718	6346	7558	7321	7524	6574	7504
RPS15AP10	25	27	46	64	56	37	53	67
TMEM69	1714	2697	1991	2341	2161	2964	1926	2172
IPP	470	340	624	743	1149	870	971	1080
MAST2	2211	8554	9025	8986	9199	8341	7489	8324
PIK3R3	4159	1020	2888	3338	3139	2104	2838	3136
TSPAN1	334	51	41	32	102	64	92	89
POMGNT1	1760	3118	2953	3012	3790	3627	3080	3608
LURAP1	0	73	159	137	123	134	111	134
RAD54L	1309	1934	2649	2689	2913	2764	2259	2306
LRRC41	1747	1719	2431	2269	3740	2825	2834	3177
UQCRH	4216	3577	3411	3118	3725	4346	2761	3375
NSUN4	1557	1504	1533	1608	1318	1662	1123	1278
FAAH	16	32	52	63	57	51	37	40
LOC729041	0	44	52	44	68	82	46	63
DMBX1	126	3	2	5	2	6	0	4
MKNK1-AS1	1	0	0	0	0	0	0	0
KNCN	0	0	1	0	3	1	0	3
MKNK1	559	36	41	54	45	136	43	74
MOB3C	204	321	373	354	414	405	359	380
ATPAF1	1916	1898	2120	2513	2466	2735	2380	2548
TEX38	1	0	0	0	1	0	0	0
EFCAB14-AS1	0	0	0	0	0	0	1	0
EFCAB14	5402	4804	4891	6047	6105	6710	5592	6174
CYP4B1	0	0	1	0	0	2	3	6
CYP4Z2P	0	0	0	0	0	0	0	0
CYP4A11	0	0	0	0	0	0	0	0
CYP4X1	10	3	11	7	0	21	7	6
CYP4Z1	0	0	0	0	0	0	0	0
CYP4A22	0	0	0	0	0	0	0	0
LINC00853	8	7	9	10	16	16	13	19
PDZK1IP1	7	1	0	0	4	2	4	2
TAL1	0	271	168	228	108	318	81	97
STIL	3928	5265	7021	8484	8161	8624	7734	8538
CMPK1	6015	6623	5738	7773	7318	8452	7289	7899
FOXE3	0	0	1	1	2	4	0	0
FOXD2-AS1	84	644	1100	1088	1853	968	1343	1627
FOXD2	26	107	186	162	305	216	183	231
TRABD2B	246	368	299	250	642	202	461	513
SKINTL	0	0	1	3	3	2	4	0
SLC5A9	0	2	1	0	7	0	6	5
SPATA6	0	278	443	533	503	590	510	597
AGBL4	0	5	21	42	27	33	20	41
BEND5	0	18	53	42	140	100	102	118
ELAVL4	0	75	44	65	3	30	6	3
DMRTA2	0	4	3	3	8	9	7	9
FAF1	4602	4369	4223	4881	4889	6188	4505	5069
CDKN2C	2046	370	910	992	2395	2154	1902	2173
C1orf185	0	0	0	0	0	0	0	0
RNF11	1971	5805	5131	6621	6398	7121	5923	6552
TTC39A	0	929	732	831	285	1118	252	267
EPS15	3648	5837	5549	7008	7263	8079	6976	7484
OSBPL9	4836	4850	4654	5741	5653	7986	5408	6243
NRD1	7600	8558	10275	12258	12188	13745	10795	12476
MIR761	0	0	1	0	0	0	0	0
RAB3B	1	9151	7640	8816	6554	7334	5796	7066
TXNDC12	2593	3301	3466	4328	4171	4554	3698	4172
KTI12	0	0	0	0	0	0	0	0
BTF3L4	2803	2227	2275	2809	2199	2933	1985	2134
ZFYVE9	1230	2175	2280	2849	2721	2170	2519	2896
CC2D1B	976	1720	1896	1865	2692	2590	2124	2292
ORC1	2636	2611	2997	3279	2614	4415	2325	2489
PRPF38A	3582	3255	3228	4062	3177	4581	2859	3323
ZCCHC11	5808	4496	5738	7376	6032	7086	6146	6581
GPX7	0	51	75	110	105	168	107	148
FAM159A	0	0	0	0	0	0	0	0
SELRC1	1831	2197	1931	2040	2053	2130	1713	2040
ZYG11B	2411	2003	3652	4665	5976	5100	5286	6080
ZYG11A	1648	27	51	51	6	2	2	0
ECHDC2	13	0	0	0	3	0	0	0
SCP2	1246	1116	1337	1651	1975	2462	1644	1985
PODN	0	0	0	0	0	1	0	0
SLC1A7	0	1	0	0	12	2	10	12
CPT2	1126	548	693	705	658	732	591	633
C1orf123	457	594	778	920	1000	1247	887	1053
MAGOH	548	1027	946	1091	1035	1328	801	1057
LOC100507564	15	11	19	15	29	14	26	34
LRP8	3218	3094	2891	3271	1818	3543	1527	1740
SLC25A3P1	0	0	0	0	0	0	0	0
DMRTB1	0	0	0	0	0	0	0	0
GLIS1	0	2	6	3	1	8	11	2
TMEM48	10307	6354	5760	6912	6404	8359	5865	6713
YIPF1	725	750	735	1024	1379	1198	1132	1255
DIO1	0	1	0	0	0	1	0	0
HSPB11	1062	1019	1182	1507	1818	1870	1612	2010
LRRC42	1817	2516	2729	3268	3627	3688	3287	3679
LDLRAD1	0	1	0	0	1	0	0	0
TMEM59	3063	1201	1733	1945	2937	2594	2415	2722
TCEANC2	452	379	444	507	417	496	371	394
MIR4781	0	0	0	0	0	0	0	0
CDCP2	0	0	0	4	1	5	2	4
CYB5RL	413	637	701	732	596	955	411	554
MRPL37	6408	6454	5861	6345	5699	7203	4742	5621
SSBP3	1939	1163	2011	2152	2474	2829	2252	2498
ACOT11	101	214	249	237	214	305	169	198
FAM151A	0	0	0	0	0	0	0	0
MROH7	0	0	0	0	0	0	0	0
HEATR8-TTC4	0	0	1	1	0	0	0	0
TTC4	45	111	97	108	77	125	56	75
PARS2	212	385	507	518	468	476	346	418
TTC22	0	0	0	1	0	0	0	0
C1orf177	0	0	0	0	0	1	0	0
DHCR24	18388	12535	17783	18363	26790	21938	21512	25533
TMEM61	0	5	2	5	5	5	7	2
BSND	0	1	0	3	0	0	0	0
PCSK9	5293	6	19	13	0	0	1	0
USP24	9550	11833	11932	13958	11995	14396	10336	12047
LOC100507634	22	28	42	29	108	64	78	88
MIR4422	0	0	0	0	0	0	0	0
PPAP2B	345	301	425	547	2514	1925	2066	2432
PRKAA2	3526	1470	1614	2091	1526	1798	1375	1737
C1orf168	0	2	3	0	0	0	0	0
C8A	0	0	0	0	0	0	0	0
C8B	0	0	0	1	0	0	1	0
DAB1	0	1	38	33	129	86	132	130
OMA1	670	569	857	1022	979	1002	954	1015
TACSTD2	0	6	10	6	4	9	2	3
MYSM1	1640	3271	2953	3882	3716	3766	3482	3725
JUN	610	4477	8245	6904	9423	5631	6923	7726
LOC100131060	1	0	3	1	6	0	1	2
HSD52	0	3	3	5	1	0	1	0
FGGY	124	164	213	256	239	414	215	231
MIR4711	0	0	0	0	0	0	0	0
HOOK1	1088	2	1	1	3	9	6	2
CYP2J2	0	249	207	304	269	242	279	315
C1orf87	0	0	0	4	0	0	0	0
NFIA	5630	1409	1835	2202	3579	3888	3390	3773
MGC34796	0	0	0	0	0	0	0	1
TM2D1	301	272	303	348	344	363	297	302
INADL	3857	5532	7799	9431	2089	4317	1743	2178
L1TD1	0	0	4	1	0	1	1	2
KANK4	1	0	3	2	26	5	16	26
USP1	8937	8561	8062	11134	10405	13930	10226	11567
DOCK7	3365	5462	5663	6448	7236	7427	6425	7754
ANGPTL3	0	0	0	0	0	0	1	0
ATG4C	520	873	768	1095	783	1185	740	856
LINC00466	0	0	6	1	4	4	3	7
FOXD3	15	0	0	0	0	0	0	1
ALG6	646	777	940	1189	855	1013	851	901
ITGB3BP	1092	1437	1224	1663	1050	1815	984	1092
EFCAB7	321	196	194	303	298	300	261	306
DLEU2L	10	15	33	46	33	34	27	19
PGM1	4195	2137	2692	2669	3025	3097	2367	2704
ROR1	480	188	220	267	1741	1068	1566	1629
UBE2U	0	0	0	0	0	0	0	0
CACHD1	0	1101	1409	1633	1812	1778	1586	1837
MIR4794	0	0	0	0	0	0	0	0
RAVER2	1882	2277	2906	3646	2297	3923	2069	2411
JAK1	9746	6449	6835	8540	9718	10344	8987	10537
MIR3671	0	0	0	1	0	0	1	0
MIR101-1	0	0	0	0	0	0	0	0
AK4	4071	3747	3423	4072	2750	3866	2278	2666
DNAJC6	1642	1144	990	1136	537	726	498	560
LEPROT	2112	7137	4482	5640	5947	6016	5015	5701
LEPR	239	727	628	899	2266	1402	2241	2488
PDE4B	42	54	66	95	277	149	284	289
SGIP1	0	24	7	9	0	2	3	5
MIR3117	0	0	0	0	0	0	0	0
TCTEX1D1	0	0	0	0	0	0	0	0
INSL5	0	0	0	0	0	0	0	0
WDR78	9	4	21	17	7	13	8	10
MIER1	2581	3020	2927	3883	4091	4772	3749	4132
SLC35D1	1742	1359	1543	1846	1942	1790	1491	1847
C1orf141	0	0	0	0	0	0	0	0
IL23R	0	24	7	3	1	1	3	0
IL12RB2	0	2	1	0	1	0	1	0
SERBP1	30454	20156	16567	20118	15427	23794	14011	15789
GADD45A	190	2465	2004	2086	2208	988	1787	2233
GNG12	7633	12789	12056	15818	20773	15674	20062	22932
GNG12-AS1	4	3	5	0	3	3	0	0
DIRAS3	0	11	28	23	26	86	13	22
WLS	3615	2499	2250	2504	3412	4780	2856	3254
MIR1262	0	0	0	3	1	1	0	0
RPE65	0	4	0	0	0	0	0	1
DEPDC1	4139	5410	4824	6868	6359	8920	6468	7451
LRRC7	0	40	23	39	99	46	79	103
PIN1P1	0	0	0	0	0	0	0	0
LRRC40	1890	2178	1987	2718	2325	3152	2372	2579
SRSF11	5863	4135	4730	5547	5157	4792	4545	5021
ANKRD13C	2500	2072	2032	2570	2455	2224	2225	2538
HHLA3	180	86	127	179	100	102	83	114
CTH	619	181	197	245	608	182	587	666
PTGER3	0	41	59	70	26	108	26	39
ZRANB2-AS1	0	4	2	2	0	1	0	0
ZRANB2	6389	4981	4597	5601	4539	5807	4311	4733
MIR186	7	6	10	13	9	6	13	9
ZRANB2-AS2	2	3	7	8	8	12	8	6
NEGR1	89	1146	1544	1924	4824	1074	4609	5221
NEGR1-IT1	0	0	0	0	4	0	2	1
LRRIQ3	13	53	58	67	51	85	36	40
FPGT-TNNI3K	0	0	2	3	1	0	0	0
FPGT	434	580	697	976	598	784	614	730
TNNI3K	0	0	0	0	0	0	0	0
C1orf173	0	0	0	2	0	0	0	0
CRYZ	1671	1474	1636	2073	1989	2336	1841	2086
TYW3	1929	2475	2178	2786	2110	2830	1949	2228
LHX8	0	9	10	7	13	18	19	1
SLC44A5	0	37	110	126	356	130	306	347
ACADM	2070	2217	2267	2874	1978	2733	1869	2088
RABGGTB	3008	5015	3910	4792	3219	3634	2767	3022
SNORD45C	8	51	34	26	15	22	14	18
SNORD45A	30	69	63	79	34	51	50	45
SNORD45B	0	5	3	1	0	0	0	1
MSH4	2	33	34	39	30	15	27	45
ASB17	0	0	0	0	0	0	0	0
ST6GALNAC3	1	349	510	739	281	862	256	316
ST6GALNAC5	0	1058	1319	1510	2402	283	2129	2577
PIGK	2310	2361	2427	3359	3108	4335	3067	3551
AK5	0	371	276	333	282	441	294	326
ZZZ3	3889	4163	4220	5525	5960	5895	5644	6378
USP33	4186	2860	3321	4249	4428	4289	3939	4458
FAM73A	1413	1046	741	1018	1614	1239	1416	1522
NEXN	1	1149	949	1292	1282	772	1337	1428
FUBP1	9132	10503	9900	12556	10796	11734	9840	11525
DNAJB4	1527	635	904	1227	1474	882	1429	1625
GIPC2	1	6	2	12	12	0	14	9
MGC27382	0	0	0	0	0	0	0	0
PTGFR	0	29	28	52	391	129	293	424
IFI44L	0	57	13	47	51	175	43	37
IFI44	17	41	24	48	146	135	151	164
ELTD1	0	114	32	39	161	60	117	175
LPHN2	0	2295	3495	4252	7231	7527	6624	7401
MIR548AP	0	0	0	0	0	0	0	1
TTLL7	0	152	206	263	449	343	369	504
PRKACB	1724	924	923	1315	3051	1329	2624	2976
SAMD13	28	6	14	16	8	20	21	24
UOX	0	0	0	0	0	9	1	1
DNASE2B	0	0	1	0	0	0	0	0
RPF1	1437	2046	1341	1765	1742	1960	1733	1971
GNG5	1629	2454	2767	3005	2638	3451	2508	2889
CTBS	332	418	444	618	680	711	657	748
C1orf180	0	7	4	6	7	4	5	9
SSX2IP	2877	3072	3492	4376	3549	4919	3233	3695
LPAR3	0	2	1	0	2	3	0	1
MCOLN2	0	817	536	654	302	525	229	268
MCOLN3	0	1	0	0	3	2	3	4
WDR63	0	24	34	59	138	44	131	149
MIR4423	0	0	0	0	0	0	0	0
SYDE2	770	1827	1810	2341	1820	1510	1664	1864
C1orf52	505	885	713	890	901	976	856	858
BCL10	773	2200	1944	2561	2095	1760	1956	2204
LOC646626	1	34	21	37	39	5	13	22
DDAH1	5276	5550	5612	6777	7288	3951	7069	7714
CYR61	9087	27825	27024	27308	25599	17505	22822	25037
ZNHIT6	1495	3117	2228	2943	2151	2252	1860	2296
COL24A1	0	35	41	33	13	42	23	18
ODF2L	460	1112	1211	1575	1483	1545	1561	1721
CLCA2	1	4	1	6	42	1	31	43
CLCA1	0	1	1	0	0	0	0	0
CLCA4	0	0	0	0	0	0	0	0
CLCA3P	0	16	0	1	4	0	0	1
SH3GLB1	2388	4780	4602	6211	5251	5774	5290	5907
SEP15	5782	5458	4021	5546	5851	6668	5515	6380
HS2ST1	3915	4142	3896	5035	5606	5957	5044	5758
LOC339524	22	95	150	190	136	146	121	131
LMO4	7202	1093	2207	2506	2144	1802	1742	1950
LOC100505768	0	1	0	0	0	0	0	0
PKN2	7667	5453	5688	7232	6435	7795	6025	6831
GTF2B	821	999	923	1201	1100	985	965	1139
CCBL2	1194	480	474	655	849	647	877	993
RBMXL1	1736	2620	2376	3105	2644	3313	2403	2726
GBP3	32	328	343	367	259	233	227	288
GBP1	0	383	328	416	54	439	48	64
GBP2	32	52	112	142	80	236	70	82
GBP7	0	0	0	0	0	0	0	0
GBP4	0	9	21	27	12	38	3	13
GBP5	0	1	0	1	2	2	1	2
GBP6	0	0	0	2	0	0	0	0
GBP1P1	0	4	15	14	9	11	6	13
LRRC8B	292	6002	5126	6320	2580	3836	2261	2588
FLJ27354	0	10	32	8	27	29	20	25
LRRC8C	0	2238	2235	2828	2355	2773	2050	2322
LRRC8D	4657	1674	1181	1456	997	1461	882	1002
GEMIN8P4	69	71	82	91	128	111	84	76
ZNF326	2153	1684	1646	2246	2796	2410	2613	2961
BARHL2	0	2	0	0	0	0	0	0
ZNF644	5062	5735	5566	7890	7362	6908	7491	8059
HFM1	0	37	39	51	104	117	95	82
CDC7	2177	2137	2799	3444	2749	3436	2897	3002
TGFBR3	3768	1253	2267	2640	1569	2270	1322	1621
BRDT	0	11	8	6	2	22	0	1
EPHX4	0	0	1	0	0	0	0	3
BTBD8	2	11	23	43	37	30	54	36
KIAA1107	1	79	135	194	143	197	183	199
C1orf146	0	0	0	0	0	0	0	0
GLMN	782	934	953	1098	942	872	917	1031
RPAP2	1104	1463	1558	1979	1615	1549	1620	1799
GFI1	1	211	267	258	109	235	116	102
EVI5	1666	1999	1989	2315	2818	2323	2514	2935
RPL5	22274	26409	24235	29846	28518	32612	25040	28511
FAM69A	212	1022	1301	1719	1864	2818	1688	1834
SNORD21	1	2	3	2	7	3	1	0
SNORA66	3	8	10	13	11	4	3	4
MTF2	1988	2254	2518	3347	2983	2957	2788	3045
TMED5	3900	9304	6354	8968	6276	7689	6615	7209
CCDC18	1207	1324	1689	2031	1642	1951	1604	1733
LOC100131564	110	247	509	551	343	426	263	295
DR1	4093	5455	4444	5386	6263	6088	5587	6294
FNBP1L	4676	4072	6138	7769	6551	4948	6320	6850
BCAR3	1130	1772	1388	1487	2506	1386	2149	2466
LOC100129046	1	0	5	3	0	1	4	0
MIR760	1	0	0	5	0	0	0	1
DNTTIP2	4537	6538	4512	5844	4815	6090	4612	5551
GCLM	2337	1702	2088	2473	2392	2680	2021	2379
ABCA4	24	203	276	359	150	87	136	159
ARHGAP29	1467	9227	11516	15129	24321	18651	23088	25646
ABCD3	5102	5219	5320	6726	7489	6616	6968	7886
F3	470	1090	872	1064	332	738	323	338
SLC44A3	0	304	399	459	343	468	269	269
CNN3	6	9140	11522	14177	29575	14867	26670	30448
LOC729970	0	117	166	193	288	214	267	301
ALG14	389	408	377	337	367	436	360	366
TMEM56	2646	2664	3147	4509	2789	5298	2713	2878
TMEM56-RWDD3	11	15	39	35	54	53	25	45
RWDD3	119	219	262	330	292	346	232	309
FLJ31662	0	0	0	0	0	0	0	1
PTBP2	815	1734	2163	2630	2568	2232	2378	2587
DPYD	188	398	424	474	470	1014	439	495
DPYD-AS1	0	0	0	0	0	0	0	0
MIR137HG	0	5	2	2	4	3	3	6
MIR2682	0	0	0	0	3	1	0	2
MIR137	0	0	0	0	0	0	0	0
LOC729987	0	6	25	17	75	2	47	84
SNX7	0	927	1328	1730	1869	2001	1858	2137
LPPR5	1	33	69	64	23	34	16	29
LOC100129620	0	0	0	0	0	1	0	0
LPPR4	0	65	103	130	33	163	25	33
PALMD	751	3	3	11	26	2	31	36
MIR548AA1	0	0	0	0	0	0	0	0
MIR548D1	0	0	0	0	0	0	0	0
FRRS1	362	858	959	1214	609	1161	506	640
AGL	5310	4919	4794	6099	3917	5723	3631	4017
SLC35A3	1730	1546	1494	1860	1867	1837	1760	1969
HIAT1	2579	2410	2349	2876	3447	3168	2997	3416
SASS6	2192	2041	2110	2877	2278	2673	2408	2555
TRMT13	544	611	516	707	556	646	592	616
LRRC39	2	45	36	42	50	72	42	34
DBT	1945	1037	1181	1437	1214	1254	1111	1326
RTCA	938	796	630	813	1282	1492	1197	1323
MIR553	2	1	3	1	3	5	17	8
CDC14A	173	374	374	430	841	575	811	782
GPR88	0	0	0	0	3	0	0	3
LOC100128787	0	0	0	0	0	0	0	0
VCAM1	0	5	4	5	0	2	2	1
EXTL2	1109	1102	1135	1524	2097	2419	1806	2220
SLC30A7	3191	2460	2324	2946	3925	3860	3477	3679
DPH5	1002	1223	1053	1424	1346	1894	1229	1305
S1PR1	0	156	182	220	112	100	126	168
RNU6-6	0	0	0	0	0	0	0	0
OLFM3	0	0	0	0	1	0	1	3
DNAJA1P5	0	0	0	0	0	0	0	0
COL11A1	2	145	540	756	4304	2614	3733	4047
RNPC3	405	409	560	675	781	855	704	797
AMY2B	13	34	77	86	70	60	63	68
ACTG1P4	0	3	9	10	29	10	23	13
AMY2A	0	0	0	0	0	0	0	0
AMY1A	1	0	0	1	1	0	2	2
AMY1C	0	0	0	0	0	0	0	0
AMY1B	0	0	0	0	0	0	0	0
LOC100129138	0	0	0	0	1	0	0	0
PRMT6	685	972	1173	1175	2145	2042	1781	2148
NTNG1	0	734	650	682	459	387	459	498
VAV3	3176	14	3	3	2	14	6	5
VAV3-AS1	0	0	0	0	0	0	0	0
SLC25A24	3083	1546	1570	2236	3386	4520	3369	3732
NBPF4	8	9	13	18	13	26	15	9
NBPF6	10	15	18	19	10	14	15	14
FAM102B	21620	3344	4109	5417	7025	7434	6355	7186
HENMT1	903	1430	1676	2175	2101	2370	1729	2027
PRPF38B	2175	1949	2011	2303	2401	2713	2198	2511
FNDC7	0	7	17	32	9	5	9	4
STXBP3	1763	1334	1261	1727	2104	2250	2024	2267
AKNAD1	11	4	2	8	14	14	6	5
SRG7	0	0	0	0	0	0	0	0
GPSM2	3010	2891	3771	4485	4815	6214	4298	4857
CLCC1	2648	3072	3184	3783	3264	3609	2915	3153
WDR47	636	695	793	1041	1566	1223	1352	1458
TAF13	397	678	398	623	1010	730	971	1084
TMEM167B	763	1979	1515	1872	2606	2802	2320	2677
SCARNA2	2007	3184	5101	3098	6870	4013	3445	4177
C1orf194	0	0	0	0	0	0	0	0
KIAA1324	39	563	289	348	536	302	426	475
SARS	3836	6185	5298	6242	12290	8176	10715	12237
CELSR2	4728	1483	3420	3292	5722	6221	4416	5172
PSRC1	808	1643	2026	2180	3062	2580	2727	2857
MYBPHL	0	0	0	2	4	1	1	4
SORT1	4117	2312	4278	5132	9834	9137	8576	9583
PSMA5	3348	4355	3332	3815	4559	5643	3978	4581
SYPL2	448	318	205	212	521	881	420	494
ATXN7L2	242	594	607	614	850	778	753	788
CYB561D1	255	1010	1190	1249	1830	1630	1235	1609
AMIGO1	101	179	206	182	449	363	288	353
GPR61	1	1	0	0	0	1	0	0
GNAI3	5997	7231	7395	9216	13631	13592	12010	13923
MIR197	1	0	0	1	0	0	0	0
GNAT2	10	4	4	3	4	2	4	6
AMPD2	2370	5860	5974	5409	7379	5595	5709	6450
GSTM4	7	354	774	826	2294	1223	1862	2149
GSTM2	2	10	27	38	49	68	38	28
GSTM1	0	1	4	3	1	5	1	2
GSTM5	0	0	0	1	0	0	0	0
GSTM3	0	114	187	253	1279	377	1049	1191
EPS8L3	0	0	0	0	0	0	0	0
CSF1	0	554	632	595	1033	1149	826	936
AHCYL1	7786	8479	8927	10491	11344	14825	10032	11632
STRIP1	1321	1773	2178	2225	3230	2586	2652	2993
ALX3	0	1	0	0	0	0	0	0
UBL4B	0	2	6	1	3	11	6	2
SLC6A17	45	1714	1532	1565	78	1206	63	82
KCNC4	736	1142	1473	1327	1395	1457	1047	1195
LOC440600	9	7	14	14	19	13	24	33
RBM15	2905	2772	3882	3638	5238	3843	4185	4607
SLC16A4	5	8	11	5	18	7	25	23
LAMTOR5	1524	1918	1286	1563	2236	2686	1779	2272
PROK1	0	1	2	0	0	8	0	0
CYMP	0	0	0	0	0	0	0	0
KCNA10	0	1	0	0	24	0	15	24
KCNA2	0	28	41	72	231	259	188	196
KCNA3	0	133	121	215	80	294	84	87
CD53	1	4	1	5	5	1	1	1
LRIF1	746	1	9	6	7	14	1	6
DRAM2	757	839	765	977	1204	1348	1064	1203
CEPT1	1648	1413	1246	1465	2305	1657	1935	2099
DENND2D	12	0	1	1	1	1	4	1
CHI3L2	0	31	18	29	40	33	46	51
CHIAP2	0	0	0	0	1	0	0	0
CHIA	0	0	0	0	0	0	0	0
PIFO	0	20	33	31	65	147	38	74
PGCP1	0	0	0	0	0	0	0	0
OVGP1	13	100	90	114	25	58	28	35
WDR77	3409	6672	5316	5806	6426	6782	5159	5818
ATP5F1	8191	9483	7541	8814	10973	13830	9835	11446
C1orf162	4	22	26	37	41	33	39	27
ADORA3	0	1	1	2	1	0	0	1
LOC100129269	1	1	3	0	1	5	4	6
RAP1A	2041	2520	2008	2802	3422	3885	3281	3612
FAM212B	351	507	731	708	3467	643	2848	3187
LOC100506343	10	7	7	21	45	21	44	37
DDX20	2953	3145	2899	3488	4288	4318	3847	4338
KCND3	4	24	53	60	232	250	186	208
LOC643355	0	0	0	0	10	11	10	9
CTTNBP2NL	2369	3040	3415	4339	7999	5357	7499	8383
MIR4256	0	0	0	0	0	0	0	0
WNT2B	7	11	26	30	46	27	49	35
ST7L	497	461	596	741	1166	833	1092	1209
CAPZA1	11491	14496	12299	15640	21794	21532	20776	22995
MOV10	2143	2436	4336	4369	5729	5214	4483	5017
RHOC	1931	7101	7488	7443	14218	11112	11995	13810
PPM1J	38	497	422	376	196	204	154	149
FAM19A3	0	35	45	35	21	51	10	21
SLC16A1	13047	12046	8518	10090	10965	11277	9558	10907
AKR7A2P1	0	0	2	0	1	0	0	5
LRIG2	604	738	963	1116	1460	1147	1317	1442
LOC643441	0	0	0	0	0	0	0	0
MAGI3	1153	1527	2666	3174	4304	4111	3853	4475
PHTF1	805	654	965	1139	1630	1593	1352	1616
RSBN1	1009	1394	1468	1888	2478	2285	2470	2814
PTPN22	0	160	11	30	21	9	15	11
AP4B1-AS1	2	2	0	0	1	0	0	0
BCL2L15	8	22	3	9	15	9	13	12
AP4B1	684	751	907	964	1216	1265	925	1149
DCLRE1B	879	2314	2343	2705	4041	4168	3368	3987
HIPK1	5034	6266	8293	9840	14156	12360	12253	13415
OLFML3	1	104	426	516	3586	805	3080	3649
SYT6	0	0	5	1	0	1	0	0
TRIM33	5288	5525	5654	7272	8316	7919	7949	8999
BCAS2	1924	2034	1626	2071	2484	2758	2238	2638
DENND2C	59	461	376	530	546	464	472	550
AMPD1	0	2	1	6	2	1	4	0
NRAS	7889	11957	11306	14445	16049	19689	14848	16746
CSDE1	29360	35237	35382	42984	66936	68921	62094	70537
SIKE1	1263	3365	3377	4742	5086	5509	4771	5297
SYCP1	0	0	0	0	0	1	0	0
TSHB	0	0	0	0	0	0	0	0
TSPAN2	3	18	13	14	336	134	333	355
NGF	0	13	29	47	47	22	42	43
VANGL1	2871	2422	3363	3753	6643	6444	5600	6604
CASQ2	0	0	1	0	0	0	0	0
NHLH2	0	1	0	1	0	0	1	0
SLC22A15	74	178	219	244	663	357	521	577
MAB21L3	66	20	2	5	10	19	5	3
ATP1A1	25495	20267	19849	21325	33358	29436	28150	32442
ATP1A1OS	3	62	114	113	158	125	138	153
CD58	900	320	347	408	571	679	655	670
IGSF3	1888	2588	5123	5509	3824	7091	3187	3509
MIR320B1	0	0	0	0	0	0	0	0
CD2	0	0	0	0	0	0	0	0
PTGFRN	3895	5599	6570	6727	6937	6594	5841	6720
CD101	24	51	93	101	39	80	52	42
TTF2	3935	3457	3789	4610	6359	6464	5394	6390
MIR942	0	0	0	0	4	2	0	0
TRIM45	288	131	306	341	535	508	446	599
VTCN1	0	0	1	0	0	0	0	0
MAN1A2	2863	2690	3047	3778	5437	4963	5112	5886
FAM46C	677	159	246	279	627	456	478	573
GDAP2	2038	1760	1757	2451	4929	2895	4757	5228
WDR3	4359	5186	3506	4035	5621	5407	5246	5840
SPAG17	0	38	58	92	136	125	180	178
TBX15	4	154	265	306	863	685	752	936
WARS2	2035	1044	1056	1196	1220	1360	1046	1234
HAO2	0	0	0	1	1	1	1	3
HSD3B2	0	0	0	0	1	0	1	0
HSD3B1	0	0	0	0	0	0	0	0
HSD3BP4	0	0	1	4	1	0	0	0
LINC00622	0	2	7	5	2	2	4	13
ZNF697	305	2576	1852	1805	2618	1494	2175	2266
PHGDH	6653	2301	4170	4354	10049	8032	7899	9215
HMGCS2	0	0	0	2	19	19	13	17
REG4	0	3	1	2	1	0	0	0
NBPF7	10	0	0	1	3	0	7	4
ADAM30	0	0	0	1	2	0	1	2
NOTCH2	23960	26817	24780	27388	36184	30846	31060	35169
FAM72B	277	488	410	512	642	740	532	641
HIST2H2BA	4	0	2	3	4	0	0	3
FCGR1B	0	0	0	0	0	0	0	0
SRGAP2D	299	152	225	246	530	293	416	479
EMBP1	10	74	57	68	48	42	43	38
ANKRD20A12P	7	31	17	24	393	12	358	420
LOC100130000	1	3	0	4	0	0	0	1
FLJ39739	0	7	3	3	5	1	1	2
LOC100286793	8	15	23	20	18	21	30	20
PPIAL4G	2	0	0	0	1	0	0	1
FAM72D	217	388	302	414	413	442	316	387
LINC00623	0	0	0	0	0	0	0	0
LOC728875	8	0	3	6	10	11	2	1
PPIAL4C	0	0	0	0	0	0	0	0
PPIAL4B	0	0	0	0	0	0	0	0
PPIAL4A	0	0	0	0	0	0	0	0
PFN1P2	0	1	0	1	1	0	0	0
NBPF9	739	579	537	576	652	616	525	605
LOC653513	0	1	1	1	2	0	0	0
PDE4DIP	2104	2737	3414	3608	1979	1788	1875	1940
SEC22B	6139	3634	3420	4213	6417	5724	5853	6625
NOTCH2NL	1237	1194	1400	1724	1888	1271	1589	1730
NBPF10	585	469	538	666	946	456	723	807
HFE2	0	0	0	0	0	3	2	1
TXNIP	2417	449	160	150	303	308	243	236
POLR3GL	188	118	112	147	301	235	225	303
ANKRD34A	113	247	187	175	521	266	460	522
LIX1L	1460	352	443	423	1053	885	954	981
RBM8A	6061	5619	4984	5775	5121	5984	4635	5400
GNRHR2	26	19	9	34	47	31	37	33
PEX11B	546	737	691	864	1026	871	790	799
ITGA10	0	19	63	43	65	57	53	34
ANKRD35	0	4	0	1	2	0	0	2
PIAS3	1155	2515	3159	3209	3379	3265	2968	3174
NUDT17	21	62	94	71	49	105	55	73
POLR3C	1949	2712	1933	2242	2438	2555	2301	2547
RNF115	1571	2263	2424	2917	2816	2978	2495	3010
CD160	0	8	0	0	0	0	0	2
PDZK1	79	8	21	31	46	23	52	66
GPR89A	145	152	135	142	166	134	102	126
GPR89C	0	0	0	0	0	0	0	0
PDZK1P1	0	0	0	0	0	0	0	0
NBPF11	0	0	0	0	0	0	0	0
NBPF24	1	5	2	0	0	2	0	2
HYDIN2	0	3	0	1	0	4	10	2
LOC728989	4	3	4	7	8	0	0	5
PRKAB2	1131	2788	3408	4250	4534	3282	4065	4530
PDIA3P	87	484	649	781	568	674	572	675
FMO5	0	5	12	21	22	58	39	39
CHD1L	2392	3602	3827	4121	3744	3555	3401	3873
LINC00624	8	3	0	2	3	1	1	2
BCL9	1632	3367	4331	4697	5333	5075	4701	5198
ACP6	10	290	391	362	514	399	390	537
GJA5	0	4	1	3	3	1	3	1
GJA8	0	0	0	0	0	0	0	0
GPR89B	41	37	45	30	50	26	51	43
MIR5087	3	0	2	2	0	0	0	0
NBPF14	255	750	729	849	1418	850	1193	1337
PPIAL4F	0	0	0	0	0	0	0	0
PPIAL4D	0	0	0	0	0	0	0	0
NBPF15	432	359	411	436	495	386	429	484
NBPF16	46	83	135	115	194	63	136	144
PPIAL4E	0	0	0	0	0	0	0	0
LOC645166	41	1459	1590	1751	2046	1071	1705	1968
LOC388692	399	217	396	429	523	408	391	447
FCGR1C	0	0	0	0	0	0	0	0
FAM91A2	24	14	27	41	40	41	25	37
HIST2H2BF	4083	5	1	4	7	2	2	3
FCGR1A	0	0	0	0	0	0	0	0
HIST2H3D	1235	0	3	2	1	2	0	0
HIST2H4A	0	0	0	0	0	0	0	0
HIST2H4B	0	0	0	0	0	0	0	0
HIST2H3C	0	0	0	0	0	0	0	0
HIST2H3A	0	0	0	0	0	0	0	0
HIST2H2AA4	0	0	0	0	0	0	0	0
HIST2H2AA3	0	0	0	0	0	0	0	0
HIST2H2BC	33	30	47	52	31	21	31	27
HIST2H2BE	8243	9341	15809	15211	17756	14808	13657	15581
HIST2H2AC	6836	6569	9142	10138	11024	9674	9484	10117
HIST2H2AB	1727	3076	5134	5312	7225	5693	5415	6121
BOLA1	244	352	352	318	308	282	232	311
SV2A	7	2588	3728	3489	5002	4349	3889	4416
SF3B4	4374	5908	5695	6541	6352	7180	5434	6282
MTMR11	162	513	1264	1401	1258	1039	1018	1134
OTUD7B	2035	2406	2884	3178	3145	2746	2733	3061
VPS45	1457	1598	1846	2238	1902	2183	1812	2074
PLEKHO1	7	1424	1570	1657	1674	1411	1400	1459
ANP32E	13222	7834	8781	12010	9311	13614	9079	10175
CA14	13	0	3	0	0	0	0	1
APH1A	4113	3668	4408	4302	5738	6341	4056	5057
C1orf54	17	5	23	30	11	31	12	33
C1orf51	4	0	15	20	17	10	8	4
MRPS21	3034	1650	1502	1534	1460	1724	1351	1451
PRPF3	3004	2931	2527	2734	2543	2967	2480	2684
RPRD2	6728	4062	5163	6165	5699	6195	5400	5894
TARS2	2237	1256	1530	1490	1454	1581	1099	1322
ECM1	86	688	404	436	1105	627	887	1115
LINC00568	2	1	5	8	3	5	0	2
ADAMTSL4	716	80	165	204	777	282	542	652
MIR4257	2	0	1	0	3	1	0	0
MCL1	10939	8950	11040	13715	13415	9882	11706	13085
ENSA	4661	3600	4361	4833	5582	5476	4913	5559
GOLPH3L	1941	1212	1505	1857	1558	1686	1460	1478
HORMAD1	72	159	115	156	246	382	261	238
CTSS	1	6	14	11	13	17	18	11
CTSK	18	56	73	108	111	61	80	105
ARNT	3579	2231	3462	3959	3645	4326	3196	3826
SETDB1	3296	1921	2547	2597	2519	2777	2373	2553
CERS2	10606	6306	5925	6341	8679	7136	7267	8648
ANXA9	154	5	1	4	19	4	18	19
FAM63A	386	441	569	577	585	580	523	509
PRUNE	1330	446	738	960	723	805	690	813
BNIPL	20	1	12	6	23	4	13	14
C1orf56	59	72	120	115	233	170	175	242
CDC42SE1	3661	4563	4605	5049	5434	5469	4720	5527
MLLT11	95	4515	4951	6164	2587	4434	2580	2822
GABPB2	393	329	405	439	362	579	342	449
SEMA6C	55	240	453	470	371	292	252	288
TNFAIP8L2	0	0	0	0	0	1	0	0
TNFAIP8L2-SCNM1	0	0	0	0	0	0	0	0
LYSMD1	555	253	359	375	343	297	300	433
SCNM1	136	56	81	70	91	84	77	69
TMOD4	19	4	14	27	12	15	8	7
VPS72	1838	2014	2061	2117	2059	2367	1714	2038
PIP5K1A	7542	6538	5392	6096	8991	7000	8007	9086
PSMD4	3331	5202	5308	5943	5767	5598	4619	5413
ZNF687	2195	1604	2300	2256	2488	2486	1793	2146
PI4KB	3638	4242	4339	4512	5672	4692	4425	4827
RFX5	6719	2798	2525	3011	3273	3165	2893	3422
SELENBP1	2956	0	0	0	155	37	96	140
PSMB4	7400	7587	8889	9126	8362	10338	6305	7372
POGZ	6873	5440	9075	10017	10519	10246	9363	10452
CGN	907	1500	1653	1686	1604	944	1270	1366
TUFT1	1375	2266	2962	3041	5962	2782	4983	5286
MIR554	7	3	20	18	16	7	24	9
SNX27	6311	4442	4130	4674	4463	5113	4035	4457
CELF3	0	2	21	23	50	17	25	23
RIIAD1	0	0	2	1	2	5	1	0
MRPL9	3622	2151	1755	2200	2570	2560	2148	2491
OAZ3	64	15	20	14	23	22	15	28
TDRKH	400	339	388	437	567	452	474	533
LINGO4	2	0	0	2	0	3	0	1
RORC	506	1	0	5	12	7	3	9
C2CD4D	0	1	0	0	0	0	0	0
LOC100132111	17	0	2	0	0	0	1	0
THEM5	1	0	0	0	1	0	0	0
THEM4	1668	862	697	786	633	1181	575	594
S100A10	8604	1231	3769	4664	12842	9532	12478	14795
S100A11	5563	3980	3497	4130	5683	4897	4990	5552
TCHHL1	0	0	0	1	0	0	0	0
TCHH	0	30	48	43	60	103	40	55
RPTN	0	0	0	0	2	0	0	1
HRNR	0	0	0	0	1	2	0	4
FLG	0	152	50	46	55	33	71	57
FLG2	0	0	0	0	0	0	0	0
CRNN	0	0	0	0	0	0	0	0
LCE5A	0	1	0	1	1	1	3	2
CRCT1	0	105	19	19	0	0	0	0
LCE3E	0	0	0	0	0	0	0	0
LCE3D	0	1	0	0	0	0	0	0
LCE3C	0	0	0	0	0	0	0	0
LCE3B	0	0	0	0	0	0	0	0
LCE3A	0	0	0	0	0	0	0	0
LCE2D	0	0	0	0	0	0	0	0
LCE2C	0	0	0	0	0	0	0	0
LCE2B	0	0	0	0	0	0	0	0
LCE2A	0	0	0	0	0	0	0	0
LCE4A	0	0	0	0	0	0	0	0
C1orf68	0	1	0	0	0	0	0	0
KPRP	0	1	0	0	0	1	0	0
LCE1F	0	3	2	0	0	0	0	1
LCE1E	0	8	11	11	4	1	3	2
LCE1D	0	0	0	0	0	0	0	0
LCE1C	0	0	1	1	1	0	0	0
LCE1B	0	6	3	5	5	0	2	16
LCE1A	0	0	0	0	0	0	0	0
LCE6A	0	0	0	0	0	0	0	0
SMCP	0	1	5	0	0	2	0	0
IVL	0	33	3	2	15	11	11	21
SPRR4	0	0	0	0	0	0	0	0
SPRR1A	0	0	0	0	0	0	0	0
SPRR3	0	0	0	0	0	0	0	0
SPRR1B	0	4	0	0	0	0	0	0
SPRR2D	0	6	0	0	2	1	0	3
SPRR2A	0	15	4	1	0	0	0	0
SPRR2B	0	0	0	0	0	0	0	0
SPRR2E	0	0	0	0	0	0	0	0
SPRR2F	0	0	0	0	0	0	0	0
SPRR2C	0	0	0	0	0	0	0	0
SPRR2G	0	0	0	0	0	0	0	0
LELP1	0	0	0	0	0	0	0	0
PRR9	0	94	0	0	7	0	3	3
LOR	0	4	3	2	8	4	8	4
PGLYRP3	0	0	0	0	0	0	0	0
PGLYRP4	0	0	0	0	0	0	0	0
S100A9	3	7	5	1	3	0	3	5
S100A12	0	0	0	0	0	0	0	0
S100A8	2	0	0	0	0	2	0	0
S100A7A	0	0	0	0	0	0	0	0
S100A7L2	0	0	0	0	0	0	0	0
S100A7	0	0	0	0	1	0	0	0
S100A6	6344	0	0	0	4637	1057	3849	4608
S100A5	8	8	2	0	13	34	15	7
S100A4	11171	38	106	121	699	236	513	551
S100A3	55	31	79	80	130	73	108	111
S100A2	34	2718	4456	3653	5345	3866	3522	4210
S100A16	4541	4986	4343	4261	7422	4123	5932	6768
S100A14	668	1283	2872	3013	0	20	2	2
S100A13	1258	677	817	989	795	919	675	823
S100A1	66	5	2	3	2	7	0	5
CHTOP	3610	3084	3992	4126	3571	4423	2942	3574
SNAPIN	1731	852	1049	1247	1319	1337	1243	1450
ILF2	17550	16316	15891	19065	16927	20432	16113	18602
NPR1	10883	0	5	3	28	12	15	34
INTS3	8794	2434	3449	3803	4394	3552	3608	4131
SLC27A3	147	204	486	428	288	350	267	251
GATAD2B	8513	4197	6541	7587	7942	6446	7259	8290
DENND4B	2321	3522	3974	3668	4470	3986	3258	3460
CRTC2	1300	1209	1276	1230	1532	1256	1374	1471
SLC39A1	8190	5383	4276	4300	6039	5927	4827	5749
CREB3L4	318	168	284	257	318	349	255	284
JTB	7601	3129	2606	2838	2788	3336	2132	2520
RAB13	1572	1474	1589	1773	2658	2381	2165	2442
RPS27	6515	7075	8002	8730	7115	10364	6916	7715
NUP210L	0	2	11	11	5	19	19	8
TPM3	16949	15050	16820	18871	23332	23008	20702	23550
MIR190B	0	0	0	0	0	0	0	0
C1orf189	0	11	11	10	6	6	2	1
C1orf43	9905	6518	5626	6146	7059	8719	6150	6898
UBAP2L	15148	9805	10648	10951	10055	12455	8753	9985
HAX1	3597	3736	3495	4028	4406	4430	3781	4436
AQP10	0	1	0	0	1	0	1	1
ATP8B2	460	2952	3528	3511	6149	5575	4938	5722
IL6R	275	2277	1016	1005	326	547	233	331
SHE	0	1	6	1	126	0	102	111
TDRD10	0	0	0	5	11	0	9	5
UBE2Q1	3168	3126	2908	3519	3737	4038	3361	3760
CHRNB2	0	4	0	11	28	16	25	24
ADAR	25982	17536	22596	24901	24358	25440	20847	23908
KCNN3	0	9	7	8	13	13	7	9
PMVK	448	384	442	460	796	695	604	705
PBXIP1	513	149	558	515	994	552	819	1011
PYGO2	2290	2633	3655	3733	4182	3844	3223	3920
SHC1	6260	10341	8848	9711	16623	9970	14096	15978
CKS1B	2056	1784	1820	1924	2280	1933	1923	2193
MIR4258	5	2	7	5	4	1	2	10
FLAD1	2250	2109	2335	2457	1765	2412	1562	1702
LENEP	3	8	18	8	7	11	4	6
ZBTB7B	2131	1637	1905	1731	2185	1794	1648	1833
DCST2	11	9	14	17	25	26	9	8
DCST1	4	4	1	0	5	2	0	1
LOC100505666	188	72	86	81	45	85	40	23
ADAM15	5119	2240	2391	2144	2684	2287	2158	2246
EFNA4	300	385	553	655	625	673	483	562
EFNA3	225	557	502	443	247	621	161	197
EFNA1	1720	136	224	220	347	305	294	334
SLC50A1	1210	1007	1024	1186	1209	1364	904	1054
DPM3	473	413	441	330	554	458	418	500
KRTCAP2	1830	1883	1856	1866	2416	2289	2003	2232
TRIM46	4	153	266	266	368	268	259	311
MUC1	356	127	232	215	445	408	418	434
MIR92B	0	0	0	0	0	0	0	0
THBS3	252	259	672	755	859	750	790	800
MTX1	1303	783	880	917	820	1131	725	763
GBAP1	263	68	118	139	108	102	72	98
GBA	2689	1807	2548	2651	3398	3465	2844	3367
FAM189B	3550	2212	2546	2249	2929	3037	2435	2609
SCAMP3	3354	2331	1965	1961	2725	2646	2083	2386
CLK2	1247	1337	1813	2017	1861	2249	1672	1667
HCN3	268	263	505	436	334	486	288	234
PKLR	0	0	0	1	1	0	0	0
FDPS	6361	2234	3147	3494	5329	4378	4177	5019
RUSC1-AS1	60	10	63	59	93	49	52	67
RUSC1	1703	1915	2454	2439	2875	2408	2122	2486
ASH1L	11745	9608	11542	14511	14874	12782	13789	15737
MIR555	0	0	0	0	0	0	0	0
POU5F1P4	0	0	0	0	0	0	0	3
ASH1L-AS1	98	93	86	97	139	99	85	141
MSTO1	160	285	294	338	296	339	215	247
MSTO2P	88	118	94	105	88	85	115	79
YY1AP1	3594	3149	3269	3661	3815	3745	3466	3885
DAP3	4419	4885	4229	4967	4676	5087	4109	4758
GON4L	2921	2405	3301	3549	3646	3233	3365	3821
SYT11	1	599	1432	1657	3274	2544	3061	3327
RIT1	811	1279	1111	1496	1473	1762	1442	1504
KIAA0907	2273	2398	2349	2867	2573	2544	2098	2343
SNORA42	4	0	3	2	1	5	1	4
SCARNA4	12	11	12	17	9	11	0	11
RXFP4	3	0	0	0	0	0	0	0
ARHGEF2	2563	2571	2520	2792	4911	3081	3987	4380
SSR2	5663	5549	5814	6605	7832	7438	6832	7949
UBQLN4	3760	4006	4214	4273	4272	4195	3616	4184
LAMTOR2	577	390	507	521	565	542	452	485
RAB25	2	0	5	2	6	6	1	3
MEX3A	380	1619	2305	2281	1997	2353	1709	1827
LMNA	14753	7448	11075	9854	20986	14605	14633	17696
SEMA4A	0	3	0	0	2	1	2	6
SLC25A44	2433	2335	2482	2571	2926	2804	2442	2784
PMF1	1026	531	592	615	637	743	562	639
PMF1-BGLAP	11	5	13	12	13	15	2	7
BGLAP	0	0	0	1	0	1	0	0
PAQR6	116	313	736	591	459	483	342	331
SMG5	4323	10879	11068	10983	14360	11008	11647	12947
TMEM79	299	151	193	186	247	200	204	216
C1orf85	1237	3	18	5	385	4	298	374
VHLL	4	8	18	23	10	6	6	6
CCT3	30217	20494	19771	21800	21013	23507	17323	20177
TSACC	29	3	18	13	14	13	15	20
RHBG	0	1	2	2	0	0	3	3
C1orf61	0	212	145	137	0	69	0	5
MIR9-1	0	0	1	0	0	0	0	0
MEF2D	2812	2063	2208	2188	3282	2351	2592	2843
IQGAP3	4116	4422	8416	8325	12911	7887	10669	11266
TTC24	0	0	0	0	0	0	0	0
APOA1BP	3199	2668	3448	3608	3456	4137	2961	3408
GPATCH4	2356	2419	1936	1972	1648	1990	1412	1603
HAPLN2	0	9	15	10	16	19	9	12
BCAN	3	22	16	15	26	34	20	26
NES	2226	18271	18351	18449	4158	16234	3723	4046
CRABP2	3876	535	514	494	1586	640	1451	1618
ISG20L2	2744	2327	2167	2331	2227	2358	2062	2257
RRNAD1	355	301	482	467	573	559	450	489
MRPL24	2223	2033	2312	2192	2264	2727	2007	2276
HDGF	44456	21648	24635	25668	28846	29130	25032	28828
PRCC	4284	3651	3676	3863	3941	4046	3353	3858
SH2D2A	364	3	0	0	3	0	6	4
NTRK1	0	8	19	7	56	23	45	57
INSRR	1	0	1	1	6	1	1	3
PEAR1	35	289	264	227	708	298	566	599
LRRC71	0	2	0	3	26	5	21	15
ARHGEF11	3109	2692	4023	4108	5182	4642	4314	4873
MIR765	0	2	2	4	0	1	9	0
ETV3L	0	2	0	0	1	0	0	0
ETV3	636	806	966	999	1200	1112	1104	1295
CYCSP52	0	0	0	0	0	0	0	0
FCRL5	0	1	0	0	0	0	1	1
FCRL4	0	0	0	0	0	1	3	1
FCRL3	0	5	1	0	1	0	0	0
FCRL2	0	0	0	0	0	0	0	0
FCRL1	0	0	0	0	0	0	0	0
CD5L	0	9	0	3	0	0	0	1
KIRREL	2417	3533	4023	4000	6289	4686	4772	5566
LOC646268	0	0	0	1	0	0	1	0
CD1D	0	35	57	57	206	179	183	206
CD1A	0	0	0	0	0	0	0	0
CD1C	0	0	0	0	0	0	0	0
CD1B	0	0	0	0	0	0	0	0
CD1E	0	0	0	0	0	0	0	0
OR10T2	0	0	0	0	0	0	0	0
OR10K2	0	0	0	0	0	0	0	0
OR10K1	0	0	0	0	0	0	0	0
OR10R2	0	0	0	0	0	0	0	0
OR6Y1	0	0	0	0	0	0	0	0
OR6P1	0	0	0	0	0	0	0	0
OR10X1	0	0	0	0	0	0	0	0
OR10Z1	0	0	0	0	0	0	0	0
SPTA1	0	45	61	39	28	45	31	15
OR6K2	0	0	0	0	0	0	0	0
OR6K3	0	0	0	0	0	0	0	0
OR6K6	0	0	0	0	0	0	0	0
OR6N1	0	0	0	0	0	0	0	0
OR6N2	0	0	0	0	0	0	0	0
MNDA	0	0	1	1	4	1	0	0
PYHIN1	0	0	0	1	2	2	3	1
IFI16	181	1864	1525	2066	2244	2883	2375	2873
AIM2	0	1	0	1	1	0	0	0
CADM3	0	35	221	267	6079	858	5167	5997
LOC100131825	0	0	0	1	7	0	9	25
DARC	0	3	9	3	108	22	75	75
FCER1A	0	0	0	1	0	0	0	0
OR10J3	0	1	0	0	2	0	1	0
OR10J1	0	0	0	0	0	0	0	0
OR10J5	0	0	0	0	0	0	0	0
APCS	0	3	1	0	1	0	0	0
CRP	0	0	0	0	0	0	0	1
DUSP23	520	0	0	0	0	0	0	0
FCRL6	0	0	0	0	1	0	0	0
SLAMF8	0	5	2	1	1	1	1	1
C1orf204	6	14	22	20	50	29	23	26
VSIG8	1	6	5	13	14	4	11	3
CCDC19	34	63	76	68	151	107	131	146
TAGLN2	19134	17257	24174	24118	34430	25412	26868	31346
IGSF9	377	1153	1912	1648	977	1176	645	828
SLAMF9	0	17	2	7	7	0	12	7
LOC100505633	41	0	0	0	17	0	6	8
PIGM	956	1394	1314	1615	1556	1573	1361	1521
KCNJ10	0	10	9	12	18	40	16	16
KCNJ9	0	0	0	0	3	0	2	0
IGSF8	811	766	1193	1040	1778	1048	1365	1474
ATP1A2	0	39	39	52	83	41	58	85
ATP1A4	0	0	0	0	1	0	0	0
CASQ1	0	9	60	50	20	10	20	28
PEA15	3320	15346	11784	13040	19262	12944	17452	20597
DCAF8	5141	3284	3258	3593	2795	2722	2517	2784
PEX19	2536	2633	2255	2587	4172	3292	3777	4361
COPA	17031	10482	12427	13209	17203	15221	15342	17469
SUMO1P3	6	3	2	7	8	14	9	6
NCSTN	4265	2641	3327	3561	3911	4626	3314	3811
NHLH1	10	6	39	33	43	31	27	40
VANGL2	0	1823	4062	4050	4095	3512	3357	4083
SLAMF6	0	1	2	1	0	0	0	0
CD84	0	0	0	0	0	3	0	0
SLAMF1	0	0	0	0	1	0	0	0
CD48	0	11	1	1	0	2	2	0
SLAMF7	0	2323	489	563	518	262	485	518
LY9	0	1	4	10	3	2	10	4
CD244	0	0	0	0	0	0	0	0
ITLN1	0	2	1	0	1	2	0	0
ITLN2	0	0	3	0	2	1	2	3
F11R	5305	764	847	871	521	497	442	458
TSTD1	0	213	291	260	209	238	169	196
USF1	992	936	1147	1272	1436	1211	1211	1428
ARHGAP30	4	12	22	12	99	3	74	82
PVRL4	4	154	141	155	804	35	670	779
KLHDC9	0	0	0	0	0	0	0	0
PFDN2	1273	1699	1362	1241	1504	1491	1106	1309
NIT1	666	707	972	986	1223	919	976	1150
DEDD	1235	1789	1976	2025	2244	2189	1926	2250
UFC1	2729	1429	1797	1907	2436	2504	2159	2497
USP21	1197	816	1142	1152	1675	1236	1270	1447
PPOX	408	204	363	398	458	393	350	384
B4GALT3	1559	2632	2587	2695	2453	2749	2110	2271
ADAMTS4	21	1	2	0	0	1	1	1
NDUFS2	4123	2993	3381	3515	3572	3751	2623	3086
FCER1G	5	5	3	11	4	3	5	4
APOA2	1	0	0	0	0	0	0	0
TOMM40L	753	1142	852	857	733	1001	612	697
MIR5187	2	1	0	0	0	0	0	0
NR1I3	1	0	1	0	0	1	2	4
PCP4L1	0	0	0	1	0	1	1	0
MPZ	3	36	7	12	31	5	29	38
SDHC	3938	2611	2541	2924	3404	3352	2631	3254
C1orf192	0	1	0	0	0	0	0	0
FCGR2A	0	4	9	4	5	8	11	9
HSPA6	4	28	31	31	25	18	20	17
FCGR3A	0	0	0	0	0	0	0	0
FCGR2C	0	4	1	6	4	7	0	2
HSPA7	0	9	3	4	3	9	3	0
FCGR3B	0	0	0	0	0	0	0	0
FCGR2B	0	0	0	0	0	0	0	0
RPL31P11	0	0	1	0	0	0	0	0
FCRLA	0	11	5	5	9	4	2	2
FCRLB	13	29	28	19	53	25	29	33
DUSP12	1440	1083	863	1026	1271	1505	1228	1334
ATF6	5288	4671	4648	5686	5407	6113	5302	5659
OLFML2B	28	20	68	92	60	132	52	54
NOS1AP	279	113	247	237	228	194	200	268
MIR4654	0	0	0	0	0	0	0	0
MIR556	0	0	0	2	0	0	0	0
C1orf111	0	0	0	0	0	0	0	0
C1orf226	458	183	268	267	356	302	342	320
SH2D1B	0	3	1	0	1	0	0	0
UHMK1	11837	15832	14574	17894	17913	16968	16473	18722
UAP1	4332	13927	9227	11038	7584	5115	6643	7750
DDR2	3685	924	1346	1420	2581	1919	2173	2469
HSD17B7	575	228	341	402	736	493	674	769
C1orf110	0	2	4	0	0	0	5	0
RGS4	0	1212	555	692	232	149	197	195
RGS5	69	372	426	595	363	659	360	412
NUF2	2358	2998	3071	3826	3500	4372	3560	3967
PBX1	5778	293	1187	1478	1886	2667	1743	1911
LOC100505795	0	1	1	2	1	1	0	3
LMX1A	0	0	0	0	0	0	0	0
RXRG	0	2	1	0	1	0	0	0
LOC400794	0	1	0	0	0	0	0	3
LRRC52	0	3	1	1	2	0	1	0
MGST3	4185	1750	2174	2442	2469	3861	2058	2375
ALDH9A1	4788	2541	2285	2779	4624	2644	3979	4486
LOC440700	1	3	6	1	1	3	3	9
TMCO1	4782	2894	2156	2820	3192	3411	2951	3395
UCK2	11610	6331	5427	5673	4515	5283	3740	4071
MIR3658	0	0	0	0	0	0	0	0
FAM78B	0	303	241	264	201	297	198	251
MIR921	0	0	0	4	0	0	0	0
FMO9P	0	0	0	0	0	0	0	0
POGK	4857	8383	8024	9016	7231	8069	6214	7279
TADA1	1546	1125	1070	1445	1089	1414	1142	1266
ILDR2	0	2506	2878	3265	7041	8829	5834	6836
MAEL	0	0	0	2	6	0	3	0
GPA33	0	2	3	3	11	11	6	7
DUSP27	0	3	15	15	80	8	90	74
POU2F1	5518	5167	6916	8191	6985	5692	6435	7103
CD247	0	113	78	90	11	112	7	26
CREG1	2701	2371	2184	2527	2149	2823	2073	2390
RCSD1	0	6	0	1	3	0	2	4
MPZL1	14140	5588	5422	6412	5396	6804	4898	5521
ADCY10	4	6	4	3	8	1	5	5
MPC2	2132	1248	1525	1637	1758	1739	1485	1747
DCAF6	7747	3283	4372	5349	4491	4511	4440	5137
GPR161	1120	551	1575	1655	1917	1653	1619	1772
TIPRL	3005	3210	2838	3632	3332	3649	3050	3733
SFT2D2	1326	850	1182	1209	1000	931	752	918
ANKRD36BP1	19	15	1	4	1	2	1	7
TBX19	16	49	101	129	183	118	179	159
MIR557	0	0	1	0	1	0	1	3
LOC100505918	0	1	0	0	1	0	0	0
XCL2	0	0	0	0	0	0	2	0
XCL1	0	14	43	45	41	38	35	45
DPT	0	0	1	1	0	0	1	0
LINC00626	4	0	0	0	0	0	3	2
ATP1B1	14872	5997	5541	6639	7804	5965	7394	8375
NME7	724	4966	3225	3773	3148	4291	2793	3357
BLZF1	830	1562	1171	1377	1638	1393	1433	1586
C1orf114	0	214	124	173	176	191	186	200
SLC19A2	1872	1822	1091	1329	935	1015	851	935
F5	0	50	67	61	95	17	94	91
SELP	0	0	0	0	0	0	0	1
SELL	0	27	75	79	48	108	66	65
SELE	0	0	0	0	0	0	3	0
METTL18	348	336	305	388	428	443	386	386
C1orf112	1814	1342	1761	2147	2126	1798	1910	2110
SCYL3	433	314	327	349	397	379	354	412
KIFAP3	859	697	863	1134	1086	1269	1078	1247
METTL11B	0	0	1	0	3	1	3	0
MIR3119-2	0	0	0	0	0	0	0	0
MIR3119-1	0	0	0	0	0	0	0	0
LOC284688	0	0	0	0	0	0	0	0
GORAB	603	421	546	713	679	659	687	711
PRRX1	0	271	150	196	195	560	207	192
MROH9	0	0	0	0	0	0	0	0
FMO3	0	13	7	13	3	3	0	1
MIR1295A	0	0	0	0	0	0	0	0
MIR1295B	0	0	0	0	0	0	0	0
FMO6P	0	0	0	0	0	0	1	0
FMO2	0	0	0	0	0	0	0	1
FMO1	0	0	0	0	0	0	0	0
FMO4	8	15	44	66	49	62	48	51
TOP1P1	3	4	13	11	4	21	16	9
PRRC2C	40741	31800	31306	36271	32607	36440	30329	34144
MYOC	0	0	0	0	0	0	0	0
VAMP4	420	236	248	384	433	465	440	393
METTL13	3319	3014	2807	2781	3060	3021	2470	2854
DNM3	115	668	393	552	524	367	413	459
DNM3OS	0	215	991	1451	961	1221	955	1037
MIR214	0	0	0	0	0	0	0	0
MIR3120	0	0	0	0	0	0	0	0
MIR199A2	0	0	0	0	0	0	0	0
C1orf105	0	0	1	1	1	0	4	0
PIGC	886	1290	1402	1659	1743	1800	1429	1847
SUCO	1819	4296	4431	5732	5253	4901	5187	5575
FASLG	0	4	0	1	1	0	0	1
TNFSF18	0	0	0	0	0	1	0	0
TNFSF4	23	1	8	4	19	11	17	18
LOC100506023	41	29	23	22	28	17	22	35
PRDX6	22132	10695	9803	11502	11003	10953	9647	10866
SLC9C2	0	3	3	1	0	0	0	1
ANKRD45	1	7	3	6	11	0	7	5
LOC730159	0	0	0	0	0	0	0	0
KLHL20	778	789	734	967	1108	990	966	1136
CENPL	1247	1755	1821	1989	2025	2188	1646	1915
DARS2	4429	2523	3204	4054	4265	4790	3890	4338
GAS5-AS1	21	3	10	12	11	9	21	18
GAS5	2649	2781	2545	2639	2565	2322	1968	2285
SNORD81	18	13	12	13	7	16	6	1
SNORD47	129	174	188	139	90	165	88	78
SNORD80	32	24	29	30	15	38	5	20
SNORD79	18	25	18	29	11	25	1	8
SNORD78	5	1	4	5	2	3	2	0
SNORD44	22	38	37	34	24	37	6	9
SNORD77	8	3	3	5	0	4	0	1
SNORD76	73	104	106	114	41	66	47	55
SNORD75	4	7	2	3	0	2	0	0
SNORD74	21	33	51	19	7	32	6	11
ZBTB37	311	468	486	539	800	681	721	723
SERPINC1	0	0	2	1	4	2	2	0
RC3H1	5355	5671	5922	7232	6503	5926	5821	6600
RABGAP1L	1857	1033	1821	2143	2146	1614	2128	2324
GPR52	16	8	60	73	44	20	37	34
CACYBP	9123	5482	5196	6243	5231	6155	4637	5449
MRPS14	1284	708	832	966	937	1027	797	873
TNN	0	2	1	3	4	3	4	3
KIAA0040	1264	1155	1592	1707	448	1427	427	485
TNR	0	2	0	0	1	0	0	0
RFWD2	2049	1999	2304	2758	2403	2524	2213	2492
SCARNA3	1	2	6	8	5	0	3	6
PAPPA2	0	569	300	328	394	81	318	354
ASTN1	1	1205	1287	1445	776	2036	634	753
MIR488	0	0	0	0	0	0	0	0
FAM5B	0	17	4	8	10	4	23	23
SEC16B	0	47	16	20	15	18	14	17
LOC730102	0	0	0	0	16	0	11	23
RASAL2-AS1	60	71	88	66	98	63	99	135
RASAL2	4929	4440	4870	5688	6143	5316	5796	6086
TEX35	0	0	0	1	0	1	2	4
C1orf220	92	111	166	169	142	106	136	105
MIR4424	0	0	0	0	0	0	0	0
RALGPS2	2282	1507	1948	2524	2368	2177	2222	2460
ANGPTL1	0	0	0	0	0	0	0	0
FAM20B	10264	8089	7508	9166	9005	9658	8105	8935
TOR3A	2280	1122	1301	1468	1112	1953	967	1114
ABL2	6841	18689	13694	15416	25060	14170	21463	24092
SOAT1	9792	6255	3861	4730	4802	5460	4007	4451
AXDND1	9	10	11	11	19	19	9	7
NPHS2	0	0	0	0	1	0	0	0
TDRD5	1	292	358	473	268	338	249	276
FAM163A	0	0	1	1	11	3	8	13
TOR1AIP2	20392	11987	10907	13060	15184	12075	13483	15411
TOR1AIP1	5700	3160	2564	3432	3765	3631	3437	3973
CEP350	10485	7101	9198	11486	10258	10802	9587	10598
QSOX1	1199	5863	7049	6545	10011	4796	7440	8582
FLJ23867	151	526	860	730	546	379	394	454
LHX4	249	37	78	72	157	185	103	118
LOC100527964	162	185	376	386	295	232	230	239
ACBD6	1775	1126	1208	1258	1742	1284	1373	1624
MIR3121	2	1	2	0	0	0	0	0
XPR1	3828	5127	4595	5776	4709	4680	4344	4955
KIAA1614	1	14	13	26	124	75	76	89
STX6	2666	3108	2648	3017	3040	2651	2830	3176
MR1	383	246	340	415	259	649	185	235
IER5	955	2309	3631	3013	5028	3016	3692	4126
GM140	0	0	0	0	0	0	0	0
CACNA1E	0	14	25	24	48	59	33	54
ZNF648	0	70	106	145	6	101	2	8
GLUL	6769	1894	1874	2122	35	2579	57	34
TEDDM1	0	0	0	0	0	0	0	0
LINC00272	0	0	0	0	0	0	0	0
RGSL1	0	0	0	0	0	0	0	0
RNASEL	14	186	361	439	314	473	244	346
RGS16	0	772	336	351	229	355	215	252
LOC284648	0	0	0	0	0	1	0	0
RGS8	0	0	0	0	0	0	0	0
NPL	4	357	252	313	243	369	237	216
DHX9	28340	21604	21231	25090	24121	26171	21252	24295
SHCBP1L	0	0	0	0	0	0	0	0
LAMC1	13928	15270	21877	24334	21177	23298	18166	20725
LAMC2	9	21346	31374	34117	2726	6280	2452	2563
NMNAT2	0	147	148	215	273	228	261	250
SMG7-AS1	18	12	10	10	13	10	4	6
SMG7	9953	8922	8811	9943	12381	10160	11396	12238
NCF2	104	2109	2770	3081	1848	761	1708	1908
ARPC5	8292	2437	2814	3641	5541	4421	4703	5536
RGL1	7	310	289	403	1064	790	997	1079
APOBEC4	0	0	0	0	0	0	0	0
GLT25D2	0	24	39	55	58	261	43	49
TSEN15	1480	4798	3960	4957	4159	5379	3845	4375
C1orf21	1	787	1261	1442	1060	1437	1044	1081
EDEM3	2645	2568	2744	3665	2174	2848	2025	2466
FAM129A	2663	0	0	0	11	4	4	4
RNF2	1650	3238	2790	3735	3174	3742	3033	3479
TRMT1L	1716	1153	1206	1682	1776	1742	1636	1930
SWT1	288	185	242	389	512	399	542	495
IVNS1ABP	6655	5370	6055	7591	9218	8658	8435	9856
LOC100288079	0	0	0	0	0	0	0	0
HMCN1	47	199	568	720	1552	2249	1440	1581
MIR548F1	0	0	0	0	0	0	0	0
RNU6-72	0	0	0	0	0	0	0	0
PRG4	109	1	1	0	0	0	0	0
TPR	19305	13116	13995	17731	15450	18488	15339	16712
C1orf27	1800	1729	1357	1826	1569	1398	1368	1525
OCLM	75	54	45	100	78	41	64	62
PDC	0	0	0	0	0	0	0	0
PTGS2	0	308	258	315	90	255	95	109
PLA2G4A	3625	784	421	557	171	632	164	209
FAM5C	128	2	0	4	1	0	0	0
LOC440704	0	0	0	0	0	0	0	0
RGS18	0	4	0	1	2	1	0	0
RGS21	0	0	0	0	0	0	0	0
RGS1	0	0	0	0	0	0	0	0
RGS13	0	0	0	0	0	1	0	0
RGS2	333	398	221	371	196	293	210	225
UCHL5	5996	847	619	812	648	815	629	865
TROVE2	4412	823	868	1254	1249	1222	1056	1305
GLRX2	1123	224	135	165	195	149	152	225
CDC73	7186	1608	1559	1959	1886	1837	1888	1963
MIR1278	0	0	0	0	0	0	0	0
B3GALT2	0	0	0	0	0	0	0	0
KCNT2	0	28	101	97	68	54	59	57
MIR4735	0	0	0	0	0	0	0	0
CFH	0	27	19	46	101	58	85	103
CFHR3	1	3	17	21	6	3	9	9
CFHR1	0	3	0	1	0	3	0	3
CFHR4	0	0	0	0	0	0	0	0
CFHR2	0	0	0	0	0	0	0	0
CFHR5	0	0	0	0	0	0	0	0
F13B	0	0	0	0	11	5	6	7
ASPM	38747	11545	14668	19407	15663	18387	15258	17038
ZBTB41	2177	1733	2144	3009	3780	2976	3426	4116
CRB1	1509	2	4	7	1	4	1	9
DENND1B	1602	951	1572	2017	1497	2358	1299	1578
C1orf53	123	67	93	98	155	141	138	124
LHX9	9	13	68	78	56	149	39	85
NEK7	6214	3568	4312	5990	8572	9621	8337	9191
ATP6V1G3	0	0	0	1	3	9	6	3
PTPRC	0	10	12	15	31	50	34	43
LOC100131234	8	4	25	35	30	31	26	52
MIR181B1	0	0	0	0	0	1	0	2
MIR181A1	0	0	0	0	0	0	0	0
NR5A2	0	17	23	32	32	39	45	47
SMIM16	3	54	258	307	381	330	302	378
ZNF281	2929	3658	4755	6211	6250	6157	6063	6598
KIF14	8501	5180	5743	7843	6739	8212	6541	7360
DDX59	1344	560	554	647	683	721	611	693
CAMSAP2	10338	10512	8367	11033	9129	9458	9101	9862
GPR25	0	0	0	0	1	0	0	0
C1orf106	4	349	626	595	1043	845	757	938
KIF21B	59	1037	1005	987	1304	966	974	1039
CACNA1S	0	5	5	2	1	2	0	2
ASCL5	0	12	5	14	7	1	10	3
TMEM9	3168	1657	1752	1712	2671	2249	1954	2261
IGFN1	21	270	28	24	5	6	1	5
PKP1	0	1	0	0	0	0	0	0
TNNT2	10	53	446	497	1794	14	1419	1636
LAD1	0	22	46	50	23	8	29	34
TNNI1	0	4	10	9	12	2	8	6
PHLDA3	691	1408	1769	1448	4600	1392	2990	3765
CSRP1	10076	6218	8859	9247	11012	5767	9514	11064
RPS10P7	35	110	109	134	31	143	48	61
NAV1	5394	3673	5935	6302	5195	5971	4442	5080
MIR5191	0	0	0	0	0	0	0	0
RNU6-79	0	0	0	0	0	0	0	0
MIR1231	0	0	0	0	0	0	0	0
IPO9	13602	11734	15012	17046	13940	17062	11860	13743
SHISA4	35	160	315	287	728	403	476	592
LMOD1	6	5	23	29	18	37	15	20
TIMM17A	4981	3682	2687	3019	2837	3380	2424	2822
RNPEP	5869	1583	2576	2768	4361	3550	3460	4160
ELF3	1116	5	6	4	4	4	10	15
GPR37L1	9	0	0	1	1	0	1	4
ARL8A	551	466	617	666	1349	938	1052	1287
PTPN7	2	28	16	19	27	8	23	14
PTPRVP	1	2	5	3	3	6	4	6
LGR6	0	14	8	9	27	12	20	17
UBE2T	2503	1412	1419	1834	1875	2156	1732	2026
PPP1R12B	2170	770	1064	1281	1665	1058	1379	1437
SYT2	0	510	1215	1299	751	2031	673	703
KDM5B	6428	2284	3196	3744	6018	3517	5139	5683
KDM5B-AS1	1	4	40	26	50	18	26	37
LOC641515	0	0	0	0	0	0	0	0
LOC148709	14	7	13	13	52	41	40	43
RABIF	909	645	809	939	1105	818	944	1108
KLHL12	1369	2290	2412	2705	2724	3292	2291	2793
ADIPOR1	6728	3591	3599	3795	4756	4742	4071	4763
CYB5R1	1212	1097	901	895	1091	1039	885	1068
LOC401980	4	4	5	7	3	2	1	1
TMEM183A	307	101	135	156	70	171	121	119
TMEM183B	0	0	0	0	0	0	0	0
PPFIA4	31	302	555	559	555	607	486	489
MYOG	0	0	0	0	0	0	0	0
ADORA1	270	285	394	364	1023	694	835	927
MYBPH	0	0	0	0	3	4	0	0
CHI3L1	0	21	4	11	18	79	19	22
CHIT1	0	0	0	0	0	0	0	0
LOC730227	6	11	32	24	22	35	10	21
BTG2	840	1237	1592	1838	3961	757	3324	3923
FMOD	0	6	8	2	6	33	1	7
PRELP	0	1	7	4	27	17	36	25
OPTC	0	4	0	0	0	0	0	2
ATP2B4	8347	2981	5781	6746	6787	5189	6038	6841
SNORA77	2	1	2	1	0	0	0	0
LINC00260	40	33	40	49	50	15	28	30
LAX1	0	3	2	6	2	3	2	0
ZC3H11A	9155	7500	8519	9862	11391	9701	10482	11533
ZBED6	2523	1984	3573	4245	4473	3254	3853	4392
SNRPE	4182	2956	2451	2928	2823	3322	2474	3011
LINC00303	0	0	0	0	0	0	0	0
SOX13	2276	498	631	611	1054	826	890	951
ETNK2	210	889	1239	1234	1513	1582	1126	1430
REN	3	6	0	2	1	3	2	3
KISS1	0	40	8	18	167	4	130	152
GOLT1A	0	74	56	43	28	19	14	8
PLEKHA6	20	518	405	430	116	78	65	107
LINC00628	0	2	3	3	0	4	1	0
PPP1R15B	48622	9282	9308	11033	9780	10767	8804	9804
PIK3C2B	14391	679	1298	1341	1514	1147	1160	1320
MDM4	5138	6298	7640	9004	6816	6966	5993	6300
LRRN2	504	23	322	298	571	484	385	464
NFASC	0	3600	3705	3702	3157	3767	2558	2940
CNTN2	0	0	1	2	0	2	1	0
[truncated: 21,711 more rows]

## Sheet: 29
IndexNum	GeneName	29k1	29k2	29k3	29k4	29w1	29w2	29w3	29w4
1	DDX11L1	1	2	0	0	0	0	0	0
2	WASH7P	76	91	70	56	53	62	54	64
3	FAM138A	0	0	0	0	0	0	0	0
4	FAM138F	0	0	0	0	0	0	0	0
5	OR4F5	0	0	0	0	0	0	0	0
6	LOC729737	7	9	5	4	4	3	11	7
7	LOC100132287	0	0	0	0	0	0	0	0
8	LOC100132062	0	0	0	0	0	0	0	0
9	LOC100133331	79	71	102	112	110	100	84	52
10	OR4F29	0	0	0	0	0	0	0	0
11	OR4F16	0	0	0	0	0	0	0	0
12	OR4F3	0	0	0	0	0	0	0	0
13	LOC100288069	101	106	105	107	107	110	108	86
14	LINC00115	56	17	38	40	31	37	26	35
15	LOC643837	1188	1201	1122	1158	1295	1183	1074	1172
16	FAM41C	1	2	1	2	0	5	6	1
17	LOC100130417	81	107	106	132	83	69	41	64
18	SAMD11	3345	3661	3434	3382	1306	1624	1329	1571
19	NOC2L	12038	14466	12676	12742	12784	14093	12129	13240
20	KLHL17	839	881	969	922	728	821	880	801
21	PLEKHN1	11	4	3	7	27	21	8	12
22	C1orf170	2	0	1	1	11	4	3	8
23	HES4	2248	2550	2675	2681	1860	2117	1768	1898
24	ISG15	20	40	38	36	36	35	33	34
25	AGRN	2617	2985	2891	2976	3027	3316	2958	3227
26	RNF223	0	0	0	0	0	0	0	0
27	C1orf159	523	603	599	552	544	637	555	527
28	LOC254099	0	0	0	0	0	0	0	0
29	MIR200B	0	0	0	0	0	0	0	0
30	MIR200A	0	0	0	0	0	0	0	0
31	MIR429	0	0	0	0	0	0	0	0
32	TTLL10	0	0	0	0	0	0	0	0
33	TNFRSF18	0	0	0	0	0	0	0	0
34	TNFRSF4	0	0	1	1	3	2	0	0
35	SDF4	2991	3710	3242	3334	3000	3189	2874	2975
36	B3GALT6	1906	2245	1957	2017	1736	1824	1572	1755
37	FAM132A	17	2	12	6	13	9	7	11
38	UBE2J2	2510	2967	2543	2634	2586	3105	2377	2600
39	SCNN1D	190	201	210	221	146	128	146	129
40	ACAP3	1395	1404	1469	1634	1074	1014	1023	1021
41	PUSL1	1607	1905	1745	1893	1480	1521	1358	1467
42	CPSF3L	2083	2456	2186	2294	2664	2669	2272	2511
43	GLTPD1	731	832	785	784	670	821	727	753
44	TAS1R3	6	4	0	8	4	4	5	3
45	DVL1	3808	4458	4060	3973	3662	4411	3761	4157
46	MXRA8	5	0	6	7	17	19	14	15
47	AURKAIP1	3323	3861	3545	3415	3177	3802	3340	3770
48	CCNL2	3177	2979	3465	3519	3313	3267	3028	2793
49	LOC148413	809	872	781	713	660	690	587	739
50	MRPL20	1271	1345	1309	1564	1367	1312	974	1131
51	ANKRD65	2	1	0	0	0	0	2	1
52	TMEM88B	0	0	0	0	0	0	0	0
53	VWA1	457	448	424	400	394	469	378	458
54	ATAD3C	3	2	2	3	5	8	10	9
55	ATAD3B	2391	3071	2748	2688	2123	2361	2087	2338
56	ATAD3A	2958	3729	3313	3230	2648	2986	2750	2994
57	TMEM240	4	6	4	6	7	2	1	3
58	SSU72	5526	6366	5617	5667	7252	6854	5633	5891
59	C1orf233	803	911	779	922	671	785	621	691
60	MIB2	773	899	837	850	619	749	581	653
61	MMP23B	3	3	5	6	5	0	0	3
62	MMP23A	0	0	0	0	0	0	0	0
63	CDK11B	982	1183	982	1038	934	1055	886	886
64	SLC35E2B	3287	3560	3335	3128	2852	3145	2771	2863
65	CDK11A	227	181	195	229	205	224	158	183
66	SLC35E2	811	920	927	773	741	884	726	715
67	NADK	3330	3837	3277	3412	2815	2885	2678	2754
68	GNB1	20535	23236	19393	20607	22426	22441	18896	19993
69	CALML6	4	8	1	2	0	1	1	4
70	TMEM52	74	100	73	102	123	157	108	106
71	KIAA1751	4	0	3	9	2	6	0	4
72	GABRD	64	106	99	68	35	66	41	42
73	PRKCZ	1765	2052	1796	1823	1588	1589	1340	1377
74	C1orf86	976	1185	1043	1123	1002	982	826	1009
75	SKI	7645	8987	8305	8320	9668	10103	8888	8797
76	MORN1	181	243	218	226	180	211	142	210
77	LOC100129534	89	87	98	106	82	89	92	78
78	RER1	2984	3716	3082	3351	3367	3329	2971	3313
79	PEX10	1454	1727	1425	1440	1260	1395	1132	1354
80	PLCH2	2	1	3	3	6	6	1	2
81	PANK4	1420	1625	1483	1407	1456	1476	1293	1374
82	HES5	22	10	15	8	103	115	108	102
83	LOC115110	0	0	1	0	0	0	0	0
84	LOC100133445	0	0	0	0	0	0	0	0
85	TNFRSF14	0	0	0	1	0	1	2	4
86	FAM213B	851	977	829	758	586	742	639	676
87	MMEL1	5	3	4	5	6	4	4	2
88	TTC34	8	4	4	6	4	1	3	7
89	ACTRT2	0	0	0	0	0	0	0	0
90	FLJ42875	59	46	56	61	35	41	29	39
91	PRDM16	1158	1217	1240	1179	874	921	852	807
92	MIR4251	0	0	0	0	1	0	0	0
93	ARHGEF16	359	355	317	313	214	233	233	268
94	MEGF6	178	181	199	171	123	91	132	116
95	MIR551A	0	0	0	0	0	0	0	0
96	TPRG1L	1189	1361	1218	1162	1567	1488	1530	1523
97	WRAP73	1326	1698	1522	1639	1523	1418	1263	1293
98	TP73	1301	1408	1310	1220	517	626	480	478
99	TP73-AS1	2569	2599	2616	2622	2472	2714	2446	2428
100	CCDC27	0	0	0	0	0	0	0	0
101	SMIM1	29	26	26	28	38	38	33	33
102	LRRC47	4274	5104	4446	4133	4055	4910	4178	4696
103	CEP104	3485	4031	3610	3438	4002	3987	3334	3507
104	DFFB	1172	1376	1270	1122	1108	1314	1162	1233
105	C1orf174	1971	2480	1859	1766	1540	1890	1621	1647
106	LOC100133612	14	8	12	27	14	21	10	7
107	LOC728716	0	0	0	0	0	0	0	0
108	LOC284661	0	0	0	0	0	0	0	0
109	AJAP1	0	0	0	0	0	0	0	0
110	MIR4417	0	0	0	0	0	0	0	0
111	MIR4689	0	0	1	0	0	0	0	0
112	NPHP4	1043	1143	1119	1022	938	972	858	993
113	KCNAB2	253	346	309	275	478	511	459	499
114	CHD5	33	45	30	33	34	43	43	52
115	RPL22	8817	10504	8828	9495	10227	9243	8003	9061
116	RNF207	117	98	139	152	124	149	128	120
117	ICMT	12833	15066	12364	12477	13256	13395	11320	12414
118	HES3	0	0	0	1	0	0	0	0
119	GPR153	314	311	274	290	414	546	437	525
120	ACOT7	3185	3861	3223	3401	3696	3833	3225	3468
121	HES2	4	5	0	4	10	5	3	6
122	ESPN	1	1	0	0	1	14	1	3
123	MIR4252	0	0	0	0	0	0	0	0
124	TNFRSF25	54	68	72	73	42	70	47	65
125	PLEKHG5	294	385	346	411	309	410	281	321
126	NOL9	13802	15852	13530	12956	14179	14817	12595	13124
127	TAS1R1	4	2	0	2	0	3	0	8
128	ZBTB48	733	863	861	854	1037	955	862	911
129	KLHL21	3012	3533	3118	3112	3056	3415	3152	3378
130	PHF13	2336	2736	2479	2468	2310	2439	2244	2317
131	THAP3	488	618	539	646	708	701	511	643
132	DNAJC11	6232	7233	6256	6395	5956	6416	5464	5764
133	CAMTA1	2525	2961	2432	2290	2561	2506	2010	2186
134	VAMP3	7993	9218	7608	7513	8876	8375	7180	7446
135	PER3	356	353	327	374	376	350	336	285
136	UTS2	0	2	0	0	2	7	3	3
137	TNFRSF9	5	2	10	3	2	7	6	3
138	PARK7	8556	10540	8619	9587	8885	8263	7215	8179
139	ERRFI1	1933	2213	1897	1750	2459	2480	1999	2440
140	SLC45A1	7	5	3	6	4	10	5	2
141	RERE	4922	5100	4676	4804	5473	5650	4627	4546
142	ENO1	110292	133828	111633	118773	101809	104138	93532	105027
143	ENO1-AS1	3	8	10	11	5	6	10	9
144	CA6	0	0	0	0	0	0	0	0
145	SLC2A7	0	0	0	0	0	1	0	1
146	SLC2A5	0	0	2	2	0	1	0	1
147	GPR157	114	168	103	153	122	114	116	124
148	MIR34A	3	0	0	0	0	0	0	0
149	H6PD	2139	2245	1986	1865	1330	1519	1280	1365
150	SPSB1	339	366	355	324	357	398	379	322
151	SLC25A33	1173	1229	1061	1218	1356	1170	1206	1257
152	TMEM201	3543	4030	3828	3856	3199	3713	3022	3375
153	PIK3CD	232	268	254	222	312	317	316	298
154	C1orf200	0	0	0	0	0	0	0	0
155	CLSTN1	8681	9909	8964	8947	9335	10165	8406	8951
156	CTNNBIP1	755	963	796	812	782	804	683	718
157	LZIC	1722	1939	1584	1648	1772	1544	1400	1424
158	NMNAT1	711	872	713	601	569	690	593	612
159	RBP7	12	21	19	10	1	4	10	1
160	UBE4B	5977	7020	6039	5772	8520	8756	7253	7223
161	KIF1B	12888	14182	12164	11771	13512	12962	11624	11529
162	PGD	10164	11937	10000	9650	10713	11542	9980	10683
163	APITD1-CORT	9	8	3	17	5	10	10	5
164	APITD1	236	244	224	215	154	184	148	184
165	CORT	9	5	6	3	4	9	8	8
166	DFFA	6220	7681	6261	6112	7505	8089	6713	6990
167	PEX14	1196	1575	1292	1266	1256	1528	1197	1408
168	CASZ1	629	675	699	603	754	830	719	673
169	C1orf127	1	2	0	0	4	3	7	6
170	TARDBP	17652	20462	16712	17186	17486	16607	14424	15473
171	MASP2	12	2	6	6	6	5	10	7
172	SRM	12316	14200	11982	12668	13044	13232	10809	11574
173	EXOSC10	8638	9723	8559	8414	8884	8669	7364	7649
174	MTOR	15677	17773	15660	15323	16320	15756	14141	14105
175	MTOR-AS1	0	0	1	0	0	0	0	0
176	ANGPTL7	0	0	0	0	1	0	0	0
177	UBIAD1	2419	2840	2541	2537	2112	2210	1930	2121
178	PTCHD2	44	51	50	56	14	24	11	17
179	FBXO2	59	48	52	73	17	31	25	30
180	FBXO44	629	688	644	664	583	743	665	707
181	FBXO6	1	2	4	0	1	3	1	2
182	MAD2L2	2494	2801	2479	2586	2738	2916	2494	2712
183	DRAXIN	0	1	1	0	0	0	1	1
184	AGTRAP	1284	1458	1240	1208	1239	1469	1220	1339
185	MTHFR	1411	1704	1462	1541	1231	1340	1171	1144
186	CLCN6	590	583	650	656	522	599	551	502
187	NPPA-AS1	39	51	40	56	42	15	25	22
188	NPPA	0	0	0	0	0	0	0	0
189	NPPB	0	0	0	0	0	0	0	0
190	KIAA2013	2254	2643	2298	2252	2465	2794	2517	2743
191	PLOD1	4328	5532	4672	4602	5329	6115	5233	5537
192	MFN2	10859	12425	10929	10752	10408	11194	9599	10275
193	MIIP	854	1047	1028	955	885	978	844	959
194	TNFRSF8	9	19	13	11	15	23	20	11
195	TNFRSF1B	0	2	3	2	36	16	15	18
196	MIR4632	0	0	0	0	0	0	0	0
197	VPS13D	8052	8566	7735	7622	6808	6312	5939	5427
198	SNORA59B	0	0	0	0	0	0	0	0
199	SNORA59A	0	0	0	0	0	0	0	0
200	DHRS3	324	525	451	415	557	641	473	548
201	AADACL4	0	0	0	0	0	0	0	0
202	AADACL3	0	0	0	0	0	0	0	0
203	C1orf158	0	0	0	0	0	0	0	0
204	PRAMEF12	0	0	0	0	0	0	0	0
205	PRAMEF1	0	0	0	1	0	0	0	0
206	PRAMEF11	0	0	0	0	0	0	0	0
207	LOC649330	0	0	0	0	0	0	0	0
208	HNRNPCL1	0	0	0	0	0	0	0	0
209	PRAMEF2	0	0	0	0	0	0	0	0
210	PRAMEF4	0	0	0	0	0	0	0	0
211	PRAMEF10	0	0	0	0	0	0	0	0
212	PRAMEF8	0	0	0	0	0	0	0	0
213	PRAMEF7	0	0	0	0	0	0	0	0
214	PRAMEF6	0	0	0	0	0	0	0	0
215	PRAMEF22	0	0	0	0	0	0	0	0
216	PRAMEF5	0	0	0	0	0	0	0	0
217	LOC440563	0	0	1	0	0	0	0	0
218	PRAMEF3	0	0	0	0	0	0	0	0
219	PRAMEF9	0	0	0	0	0	0	0	0
220	PRAMEF15	0	0	0	0	0	0	0	0
221	PRAMEF14	0	0	0	0	0	0	0	0
222	PRAMEF13	0	0	0	0	0	0	0	0
223	PRAMEF19	0	0	0	0	0	0	0	0
224	PRAMEF18	0	0	0	0	0	0	0	0
225	PRAMEF16	0	0	0	0	0	0	0	0
226	PRAMEF20	0	0	0	0	0	0	0	0
227	PRAMEF21	0	0	0	0	0	0	0	0
228	PRAMEF17	0	0	0	0	0	0	0	0
229	LRRC38	0	0	0	0	2	0	0	3
230	PDPN	2297	2570	2071	2207	2511	2658	2193	2354
231	PRDM2	4768	4994	4570	4535	5093	4857	4167	4119
232	KAZN	923	1017	1039	1012	1284	1306	1086	1242
233	TMEM51-AS1	13	7	3	5	20	37	27	23
234	TMEM51	345	379	342	333	422	470	395	382
235	FHAD1	26	29	13	21	98	69	82	88
236	EFHD2	2301	2946	2513	2480	2890	3227	2809	3120
237	CTRC	0	0	0	0	0	0	0	1
238	CELA2A	0	0	0	0	0	0	0	0
239	CELA2B	0	0	0	0	0	2	0	0
240	CASP9	767	755	683	682	800	775	755	797
241	DNAJC16	2418	2702	2471	2351	2872	2644	2487	2457
242	AGMAT	155	241	234	160	74	92	85	69
243	DDI2	2078	2406	2122	2119	2280	2327	1958	1908
244	RSC1A1	1193	1374	1156	1073	1234	1301	1180	1080
245	PLEKHM2	2808	3291	3063	3069	3661	3999	3605	3776
246	SLC25A34	14	10	7	8	14	5	12	15
247	TMEM82	0	0	0	0	0	0	0	0
248	FBLIM1	362	412	400	346	427	509	451	472
249	UQCRHL	39	33	20	25	53	36	38	53
250	FLJ37453	266	282	305	289	364	381	294	342
251	SPEN	39743	42245	40050	38885	48068	47986	41260	39131
252	ZBTB17	653	683	725	787	590	640	544	609
253	C1orf64	0	0	0	0	0	0	0	0
254	HSPB7	0	1	1	0	3	0	0	1
255	CLCNKA	0	0	1	0	1	1	0	0
256	CLCNKB	11	12	11	18	20	16	20	13
257	FAM131C	41	53	35	44	57	65	47	37
258	EPHA2	528	568	542	516	1281	1297	1050	1157
259	ARHGEF19	68	90	55	55	64	92	70	104
260	RSG1	199	245	218	221	200	211	184	207
261	FBXO42	1848	2154	1814	1809	1794	1977	1830	1802
262	SZRD1	8914	10860	8957	8549	8871	9839	8522	9225
263	SPATA21	0	0	0	0	0	2	0	0
264	NECAP2	2076	2388	1943	2177	2289	2445	2000	2122
265	CROCCP3	168	125	225	182	138	152	126	128
266	MIR3675	0	0	0	0	0	0	0	0
267	NBPF1	1959	2078	1954	2067	2166	2085	1762	1795
268	CROCCP2	713	800	737	824	701	612	702	670
269	MST1P2	26	17	24	54	32	20	9	18
270	ESPNP	3	0	3	4	0	1	0	1
271	MST1L	6	2	11	11	4	5	10	7
272	CROCC	508	568	556	596	356	409	350	357
273	MFAP2	161	172	135	160	98	71	66	63
274	ATP13A2	3909	4721	4081	4239	3125	3775	3138	3371
275	SDHB	5941	7050	5779	5867	6746	6265	5759	6083
276	PADI2	83	103	71	78	273	236	181	209
277	PADI1	0	3	2	0	2	0	1	0
278	PADI3	0	3	3	1	3	7	12	8
279	PADI4	0	0	0	0	0	0	0	0
280	PADI6	0	0	0	0	0	0	0	0
281	RCC2	26371	30945	26520	27084	23977	25101	21468	23812
282	ARHGEF10L	290	308	294	327	257	338	258	278
283	ACTL8	27	24	18	29	35	39	31	27
284	IGSF21	23	25	19	9	33	50	35	32
285	KLHDC7A	0	1	1	0	0	0	0	0
286	PAX7	4	6	26	3	32	39	34	38
287	TAS1R2	0	0	0	0	0	0	0	0
288	ALDH4A1	867	1119	923	937	654	708	597	640
289	MIR4695	0	0	0	0	0	0	0	0
290	IFFO2	1040	1272	1038	1037	1232	1292	1116	1220
291	UBR4	23414	23122	22163	20480	23099	21466	20946	17391
292	EMC1	7500	8720	7581	7268	7550	7849	6937	7071
293	MRTO4	5751	6922	5695	6018	5460	5964	4945	5633
294	AKR7L	26	44	48	43	45	32	37	44
295	AKR7A3	33	29	36	41	30	36	21	37
296	LOC100506730	472	438	410	376	347	340	353	312
297	AKR7A2	3139	3862	3106	3460	3139	3339	2705	2973
298	PQLC2	588	659	587	582	535	722	576	631
299	CAPZB	6828	8385	6786	7106	6848	7053	5796	6515
300	MINOS1	2399	2970	2356	2587	2139	2040	2015	2349
301	C1orf151-NBL1	0	0	0	0	0	0	0	0
302	NBL1	24	44	22	33	29	27	17	30
303	HTR6	71	50	66	75	55	39	50	39
304	TMCO4	245	242	228	213	230	277	217	268
305	RNF186	0	0	0	0	0	0	0	0
306	OTUD3	2282	2524	2286	2371	2627	2333	2190	2262
307	PLA2G2E	0	0	0	0	0	0	0	0
308	PLA2G2A	0	0	0	0	0	0	0	0
309	PLA2G5	0	0	1	0	0	0	0	0
310	PLA2G2D	0	0	0	0	0	1	0	0
311	PLA2G2F	0	0	0	0	0	0	0	0
312	PLA2G2C	0	0	0	0	0	0	0	0
313	UBXN10	0	0	0	0	0	0	0	0
314	VWA5B1	3	8	5	2	2	1	0	2
315	LOC339505	0	0	0	1	0	0	0	0
316	CAMK2N1	390	512	414	392	559	581	598	555
317	MUL1	1644	2143	1818	1809	1673	1801	1506	1691
318	FAM43B	37	54	31	33	94	131	114	110
319	CDA	20	25	25	25	56	44	38	36
320	PINK1	1842	2204	2027	2154	2141	2329	2049	2320
321	DDOST	10587	12448	10348	10359	10789	11898	10110	11240
322	KIF17	260	378	285	321	636	673	590	593
323	SH2D5	437	437	457	425	501	496	506	504
324	HP1BP3	8491	9172	8538	8252	8620	8130	7290	7436
325	EIF4G3	15206	16718	15058	14604	13369	12662	11274	11242
326	ECE1	3694	4215	3721	3489	3598	3890	3308	3545
327	LOC100506801	2	8	0	4	5	0	1	0
328	NBPF3	1048	1204	997	999	1363	1318	1237	1231
329	ALPL	102	131	118	112	219	252	194	224
330	RAP1GAP	325	389	375	325	326	304	295	293
331	USP48	4598	5133	4476	4647	5639	4928	4349	4667
332	LDLRAD2	2	0	0	6	0	1	0	0
333	HSPG2	774	775	754	744	807	877	780	714
334	CELA3B	0	0	0	0	0	0	0	0
335	CELA3A	0	0	0	0	0	0	0	0
336	LINC00339	417	430	324	385	421	428	373	363
337	CDC42	19501	22976	18227	18381	21775	21049	18425	19297
338	WNT4	5	0	0	7	10	7	5	4
339	ZBTB40	3674	3901	3727	3721	4436	4453	4065	3887
340	EPHA8	223	337	258	285	288	352	276	308
341	C1QA	0	0	0	0	0	0	0	0
342	C1QC	0	0	0	0	0	0	0	0
343	C1QB	0	0	0	0	0	0	0	0
344	EPHB2	961	1123	1003	942	1088	1268	939	1069
345	MIR4684	0	0	0	0	0	0	0	0
346	MIR4253	0	0	0	0	0	0	0	0
347	LOC729059	14	3	1	9	1	11	6	4
348	KDM1A	15822	18574	14751	15230	16438	15723	13891	14926
349	MIR3115	0	0	0	0	0	0	0	0
350	LUZP1	4562	4910	4724	4471	5264	4993	4404	4686
351	HTR1D	47	56	38	28	83	99	79	94
352	HNRNPR	20621	23789	20259	20636	21193	20393	17571	19605
353	ZNF436	1085	1249	1054	1076	1250	1130	1018	1039
354	C1orf213	104	93	105	98	80	76	83	69
355	TCEA3	4	9	8	13	7	6	4	12
356	ASAP3	532	563	536	518	689	751	626	565
357	E2F2	2818	3123	2643	2668	2699	3042	2821	3051
358	ID3	3756	4472	3711	4306	2488	2775	2433	2522
359	MDS2	0	0	0	0	0	0	0	0
360	RPL11	20940	25171	21380	23470	23476	22888	18307	20126
361	TCEB3	8043	9180	8001	7852	6339	6713	5563	5958
362	LOC100506963	243	244	229	206	233	224	236	207
363	PITHD1	3910	4515	3434	3634	3502	3607	3289	3389
364	LYPLA2	2164	2382	2081	2126	1890	2280	1877	2112
365	GALE	682	916	759	777	690	794	735	803
366	HMGCL	742	779	687	700	586	605	501	637
367	FUCA1	1560	1818	1478	1557	1676	1504	1304	1422
368	CNR2	0	0	0	0	1	0	0	0
369	MIR378F	0	0	0	0	0	0	0	0
370	PNRC2	1380	1666	1414	1367	1308	1024	1132	1276
371	SRSF10	2379	2868	2445	2635	2409	2166	1896	1918
372	MYOM3	0	1	0	0	2	2	0	0
373	IL22RA1	0	0	0	1	1	1	0	0
374	IFNLR1	817	917	800	759	664	744	597	663
375	LOC284632	0	0	0	5	0	0	0	0
376	GRHL3	14	8	6	12	8	16	14	21
377	STPG1	1011	1059	955	896	1024	998	803	931
378	NIPAL3	3374	3829	3453	3100	2964	3028	2682	2780
379	RCAN3AS	3	0	3	1	2	2	2	3
380	RCAN3	1447	1701	1435	1541	1643	1572	1258	1283
381	NCMAP	1	0	0	0	0	0	0	0
382	SRRM1	17686	19878	17284	17314	16915	17330	13904	14540
383	CLIC4	11886	13506	11245	11076	16569	14446	12985	13529
384	RUNX3	265	325	286	282	430	475	386	368
385	SYF2	767	855	756	755	743	610	534	571
386	C1orf63	696	691	760	826	809	738	724	618
387	RHD	0	0	0	0	6	0	0	0
388	TMEM50A	5900	6642	5517	5466	6697	6015	5223	5676
389	RHCE	8	4	8	11	15	13	11	12
390	TMEM57	2215	2675	2078	2098	2047	2018	1754	1804
391	LDLRAP1	1672	1944	1752	1746	1796	2066	1711	1861
392	MAN1C1	116	157	127	110	137	188	153	138
393	SEPN1	5573	6421	5709	5735	6085	6727	5796	6020
394	MTFR1L	2109	2344	2015	1922	2089	1999	1767	2006
395	LOC646471	27	23	53	35	21	30	39	26
396	AUNIP	2076	2294	1896	1745	1944	2135	1758	1992
397	PAQR7	362	328	274	315	245	337	300	324
398	STMN1	17597	20285	16247	16399	13547	13472	11915	12824
399	MIR3917	0	0	0	0	0	0	0	0
400	PAFAH2	573	722	576	519	681	663	608	642
401	EXTL1	5	16	26	20	4	20	16	14
402	SLC30A2	0	0	0	0	4	0	4	1
403	TRIM63	0	0	0	0	0	0	0	1
404	PDIK1L	2040	2443	1969	2048	1933	1698	1588	1736
405	FAM110D	0	0	0	0	0	1	0	1
406	ZNF593	1312	1561	1235	1459	1476	1658	1463	1469
407	CNKSR1	21	17	37	30	35	47	31	52
408	CATSPER4	0	0	0	2	2	0	0	0
409	CEP85	3786	4217	3715	3874	3640	3502	3142	3299
410	SH3BGRL3	542	608	519	603	1016	1047	711	825
411	UBXN11	930	1067	989	1031	874	933	767	822
412	CD52	0	1	0	0	1	1	0	1
413	AIM1L	51	60	49	60	43	26	38	43
414	ZNF683	0	0	0	0	0	0	0	0
415	LIN28A	0	0	0	0	2	3	0	0
416	DHDDS	1819	1912	1862	1776	1951	2068	1764	1985
417	HMGN2	43832	50489	40934	39250	28885	29602	25984	28211
418	RPS6KA1	2322	2624	2280	2258	2070	2366	2015	2178
419	MIR1976	0	0	0	0	0	0	0	0
420	ARID1A	11902	13237	12297	11113	12091	13075	11032	10275
421	PIGV	426	473	405	378	369	359	332	331
422	ZDHHC18	2013	2169	1925	1874	2386	2407	2113	2400
423	SFN	18	11	22	13	9	14	13	13
424	GPN2	1161	1352	1222	1191	1040	1237	1071	1139
425	GPATCH3	728	897	787	753	841	871	832	945
426	NR0B2	0	0	0	1	0	0	0	0
427	NUDC	6433	7290	6621	6685	7044	7293	6193	6458
428	C1orf172	0	0	0	0	0	0	0	2
429	TRNP1	338	379	326	285	413	540	461	451
430	FAM46B	43	50	54	36	41	52	40	69
431	SLC9A1	1589	1764	1731	1643	2201	2271	1976	1915
432	WDTC1	2837	3333	2929	3022	3280	3420	2925	3077
433	TMEM222	1483	1585	1429	1423	1293	1489	1274	1393
434	LOC644961	157	103	152	154	134	149	106	132
435	SYTL1	23	24	28	22	26	28	32	18
436	MAP3K6	808	789	915	866	703	728	643	666
437	FCN3	0	2	0	0	0	0	0	0
438	CD164L2	0	0	1	2	1	0	0	2
439	GPR3	28	43	27	23	50	46	30	36
440	WASF2	10853	12583	10637	10454	9449	10568	8523	8834
441	AHDC1	1065	1248	1212	1261	1050	1143	1019	1034
442	FGR	0	0	0	0	0	2	0	0
443	IFI6	102	133	110	114	166	201	162	168
444	FAM76A	2186	2498	2186	2032	2310	2007	1690	1901
445	STX12	4466	5297	3968	4218	4468	4014	3661	3621
446	PPP1R8	7404	8492	7150	7074	7769	7920	6796	7330
447	SCARNA1	28	34	21	30	34	27	16	23
448	THEMIS2	275	321	283	276	300	293	265	301
449	RPA2	7268	8498	7149	6815	8633	8737	7746	8064
450	SMPDL3B	630	717	667	665	767	693	683	707
451	XKR8	472	532	538	542	809	857	752	839
452	EYA3	8955	10218	8821	8527	9399	9447	8211	8132
453	PTAFR	80	102	83	69	90	109	90	101
454	DNAJC8	13739	15726	12666	12712	15136	14843	12038	13162
455	ATPIF1	2959	3361	3086	3210	3347	3461	2904	3157
456	SESN2	3923	4814	4073	3840	3838	4277	3828	4091
457	MED18	1304	1504	1224	1077	1008	1353	1242	1325
458	PHACTR4	8390	9077	8263	7563	7424	8242	6638	6365
459	SNHG3	3654	3400	3949	3570	3879	4972	4517	4185
460	RCC1	19099	21563	18647	18356	17920	18842	15770	17611
461	TRNAU1AP	1213	1338	1231	1184	1300	1322	1148	1149
462	SNHG12	519	584	653	696	526	539	480	512
463	SNORD99	11	14	10	15	12	15	14	8
464	SNORA61	38	58	68	48	41	44	36	33
465	SNORA44	36	28	28	54	41	45	40	34
466	SNORA16A	46	31	50	74	84	76	52	55
467	RAB42	0	0	0	0	1	1	0	0
468	TAF12	2015	2188	1874	1941	2019	1997	1622	1763
469	RNU11	54	56	48	95	61	68	26	35
470	GMEB1	1611	1875	1684	1666	1679	1563	1374	1656
471	YTHDF2	15096	18007	14752	14870	16067	15229	13922	14748
472	OPRD1	33	41	35	11	18	42	27	26
473	EPB41	18199	20892	18010	17382	16551	16755	14556	15202
474	TMEM200B	15	12	14	18	9	20	14	10
475	SRSF4	9618	11281	9627	9661	9305	9252	7573	8049
476	MECR	1893	2329	2028	2101	1737	1781	1548	1626
477	PTPRU	7144	8316	7427	6957	6052	6707	5807	6050
478	MATN1	6	18	13	10	15	20	14	6
479	MATN1-AS1	32	29	38	28	26	21	38	24
480	LAPTM5	1	0	8	3	4	3	5	6
481	MIR4420	0	0	0	0	0	0	0	0
482	SDC3	2320	2573	2254	2165	2435	3019	2543	2641
483	PUM1	15179	16813	14949	14970	16051	14709	13407	12832
484	SNORD103B	0	0	0	0	0	0	0	0
485	SNORD103A	0	0	0	0	0	0	0	0
486	SNORD85	4	5	7	2	2	3	1	3
487	NKAIN1	301	346	269	271	269	234	172	235
488	SNRNP40	9811	11592	9425	9634	9425	9141	8211	8973
489	ZCCHC17	2265	2737	2291	2373	2493	2349	2149	2345
490	FABP3	6	1	7	7	2	2	0	3
491	SERINC2	441	481	439	458	527	567	485	515
492	LOC149086	0	0	0	0	0	0	0	0
493	LOC284551	0	0	0	0	2	0	0	0
494	TINAGL1	2	0	0	2	0	1	0	3
495	HCRTR1	0	0	0	1	6	0	3	1
496	PEF1	6951	7961	6466	6819	7600	7453	6707	7272
497	COL16A1	5	0	1	4	7	4	8	9
498	BAI2	1189	1313	1205	1254	742	764	726	779
499	MIR4254	1	0	0	0	0	0	0	0
500	SPOCD1	20	23	19	16	39	53	34	36
501	PTP4A2	21961	24837	20148	20481	23319	22221	18647	19184
502	KHDRBS1	30579	35932	29360	29610	28667	28457	24023	26156
503	TMEM39B	1442	1653	1467	1511	1272	1344	1127	1231
504	KPNA6	18039	20179	17480	17281	20336	20411	18017	18741
505	TXLNA	13348	15942	13285	13675	16618	17237	14930	15588
506	CCDC28B	385	497	463	470	478	509	459	542
507	IQCC	739	840	752	671	769	831	690	759
508	DCDC2B	0	0	3	0	6	1	0	3
509	TMEM234	532	565	520	563	517	444	433	493
510	EIF3I	20782	24450	20751	21336	23791	23823	20672	22341
511	MTMR9LP	0	0	4	0	0	0	0	0
512	FAM167B	3	4	0	4	4	0	2	1
513	LCK	0	0	0	2	0	2	0	1
514	HDAC1	16577	19656	16440	16530	17951	16752	14223	16092
515	MARCKSL1	16571	18942	15776	15358	18992	22374	19055	20705
516	FAM229A	20	24	46	40	20	23	25	15
517	TSSK3	5	1	2	8	14	8	17	15
518	BSDC1	4210	4654	4276	4258	4275	4603	4177	4359
519	ZBTB8B	556	695	513	566	402	349	362	331
520	ZBTB8A	1995	2416	2076	1796	1962	2133	1702	1645
521	ZBTB8OS	895	1070	844	945	1024	1034	770	911
522	RBBP4	40816	45573	37910	36873	42548	41469	36313	37797
523	SYNC	93	43	75	75	71	80	50	54
524	KIAA1522	2143	2460	2287	2134	2723	3114	2737	2779
525	YARS	21317	25214	21217	20322	27384	27392	23546	25271
526	S100PBP	3432	3643	3238	3017	3038	2855	2542	2657
527	FNDC5	109	90	109	82	40	70	46	51
528	HPCA	15	14	17	7	9	5	3	8
529	TMEM54	486	532	456	488	392	459	353	361
530	RNF19B	1716	2088	1729	1736	1924	1721	1616	1591
531	AK2	23733	26194	22351	21884	22213	22980	20022	21400
532	ADC	232	237	202	203	174	189	147	180
533	TRIM62	620	737	658	695	926	925	780	812
534	ZNF362	1332	1705	1420	1316	1431	1660	1362	1414
535	PHC2	4751	5506	4821	4479	4007	4437	3903	4307
536	MIR3605	0	0	0	2	0	0	0	0
537	ZSCAN20	722	644	663	662	754	736	644	649
538	CSMD2	0	0	1	0	1	4	0	0
539	HMGB4	0	0	0	0	0	0	0	0
540	LOC402779	0	0	0	0	0	0	0	0
541	C1orf94	0	0	0	0	0	0	0	0
542	GJB5	0	0	0	0	0	0	0	0
543	GJB4	0	0	0	0	0	0	0	0
544	GJB3	0	0	0	0	0	0	0	0
545	GJA4	0	0	0	0	0	0	0	0
546	SMIM12	1975	2335	1937	1830	1842	2134	1723	1864
547	DLGAP3	51	55	44	41	25	23	16	21
548	LOC653160	23	8	11	19	12	14	20	24
549	ZMYM6NB	225	242	217	223	301	305	282	253
550	ZMYM6	2039	2100	1810	1830	2133	1895	1678	1590
551	ZMYM1	4219	4903	4167	4034	4791	3922	3749	3697
552	SFPQ	48317	55190	46296	47199	43653	43459	36197	39123
553	ZMYM4	14483	16177	13966	12890	13893	13239	11404	11636
554	KIAA0319L	3857	4284	3691	3664	3721	3919	3541	3719
555	NCDN	3587	4413	3991	3815	3803	4654	3974	4252
556	TFAP2E	6	4	14	6	6	7	7	6
557	PSMB2	13475	15482	12437	12013	11828	13766	10962	11563
558	C1orf216	656	814	667	688	449	397	397	385
559	CLSPN	11321	12773	10938	11039	9360	9252	8254	8370
560	AGO4	1570	1732	1494	1564	1370	1233	1111	1099
561	AGO1	7790	8377	7763	7504	8774	9300	8243	8349
562	AGO3	1534	1518	1595	1393	1528	1375	1201	1268
563	TEKT2	9	15	11	20	11	14	5	10
564	ADPRHL2	1314	1631	1346	1446	1441	1432	1310	1384
565	COL8A2	0	1	0	0	0	1	1	2
566	TRAPPC3	2564	2928	2409	2446	2595	2675	2248	2521
567	MAP7D1	4256	5016	4488	4298	4166	5139	4214	4472
568	THRAP3	22758	26576	21970	21668	19768	19879	16751	17567
569	SH3D21	136	161	143	144	226	258	202	208
570	EVA1B	42	53	23	60	61	71	88	87
571	STK40	3064	3537	3010	2992	3198	3429	2982	3149
572	LSM10	1497	1710	1439	1447	1508	1741	1553	1573
573	OSCP1	297	380	263	314	282	293	244	282
574	MRPS15	3350	4085	3343	3370	3593	3485	2906	3070
575	CSF3R	0	0	0	0	0	0	0	2
576	GRIK3	15	13	7	16	18	7	10	6
577	MIR4255	0	0	0	0	0	0	0	0
578	LOC728431	5	9	5	8	8	13	9	14
579	ZC3H12A	165	203	149	173	166	182	139	159
580	MEAF6	3344	3859	3315	3503	3244	3125	2744	2981
581	MIR5581	0	0	1	0	2	0	1	0
582	SNIP1	1424	1572	1376	1405	1328	1286	1228	1304
583	DNALI1	1	1	5	6	5	6	9	5
584	GNL2	7409	8559	7247	7378	7236	7021	6249	7054
585	RSPO1	0	0	0	1	1	1	5	0
586	C1orf109	2500	2898	2261	2422	2704	2358	2093	2265
587	CDCA8	4322	4862	4111	4171	4028	4041	3788	3975
588	EPHA10	75	100	91	93	143	144	138	128
589	MANEAL	3286	3546	3110	3233	2529	2743	2335	2475
590	YRDC	1844	1901	1763	1946	2239	2059	1962	2162
591	C1orf122	1258	1380	1240	1342	1214	1270	1037	1318
592	MTF1	1919	2056	1822	1807	2136	2104	1776	1853
593	INPP5B	2840	3069	2782	2524	2153	2406	2112	2261
594	SF3A3	11191	13503	11000	10812	12184	11514	9917	10940
595	FHL3	422	459	462	448	604	661	547	590
596	UTP11L	4591	5124	4066	4155	5185	4968	3992	4420
597	POU3F1	42	57	56	44	89	85	102	117
598	MIR3659	0	0	0	0	0	0	0	0
599	LOC339442	0	0	0	0	0	0	0	0
600	RRAGC	2562	2991	2402	2464	3172	2660	2253	2401
601	GJA9-MYCBP	0	0	0	0	0	0	0	2
602	MYCBP	5	7	2	2	12	7	12	6
603	GJA9	0	0	0	0	0	0	0	0
604	RHBDL2	0	0	0	0	1	0	0	0
605	AKIRIN1	6151	7025	5856	6145	7686	7063	6319	6527
606	NDUFS5	2756	3224	2708	3371	3212	2859	2225	2712
607	MACF1	16852	17894	16564	15686	16501	14988	14032	12507
608	KIAA0754	3648	3891	3663	3470	3546	3505	3067	2951
609	BMP8A	31	44	40	42	72	71	57	79
610	PPIEL	210	164	217	231	201	240	192	167
611	PABPC4	20261	23812	19946	19295	19066	19594	16719	17857
612	SNORA55	8	2	13	6	7	7	8	10
613	HEYL	346	406	390	346	740	791	583	716
614	NT5C1A	69	63	80	63	52	43	56	73
615	HPCAL4	429	425	385	372	631	684	552	592
616	PPIE	1824	2082	1923	1862	1742	1762	1624	1803
617	BMP8B	387	432	366	369	401	516	392	393
618	OXCT2	19	13	11	18	15	15	19	12
619	TRIT1	1151	1382	1213	1134	1283	1302	1087	1160
620	MYCL1	320	386	368	297	450	486	419	478
621	MFSD2A	249	328	261	283	422	527	456	454
622	CAP1	11265	13233	11080	10656	14435	14216	12178	13169
623	PPT1	11174	12989	10596	10071	10697	10704	9241	9908
624	RLF	4980	5603	4634	4658	6062	5249	4521	4869
625	TMCO2	1	1	2	1	0	0	0	0
626	ZMPSTE24	9348	10730	8419	8803	10481	9227	8100	8588
627	COL9A2	50	28	36	46	33	50	49	40
628	SMAP2	2642	2846	2530	2525	2654	3006	2419	2803
629	ZFP69B	291	290	254	221	275	222	201	227
630	ZFP69	430	493	391	457	513	426	398	390
631	EXO5	166	225	223	189	302	312	261	241
632	ZNF684	311	350	369	310	394	268	311	272
633	RIMS3	754	792	776	668	742	664	622	676
634	LOC100130557	214	215	265	224	171	177	140	136
635	NFYC	3393	3683	3400	3293	2938	2925	2539	2518
636	MIR30E	0	0	0	0	0	0	0	0
637	MIR30C1	0	0	0	0	0	0	0	0
638	KCNQ4	74	69	71	98	155	172	162	189
639	CITED4	52	86	87	52	89	76	58	70
640	CTPS1	15539	17670	14989	14992	12188	12422	11047	12118
641	SLFNL1-AS1	220	202	341	303	207	183	243	218
642	SLFNL1	2	0	4	0	1	2	0	3
643	SCMH1	2430	2710	2303	2400	2151	2366	1952	1978
644	EDN2	1	0	0	1	0	0	0	0
645	HIVEP3	411	504	434	417	456	444	385	372
646	GUCA2B	0	0	0	0	0	0	0	0
647	GUCA2A	0	0	0	0	0	0	0	0
648	FOXJ3	5275	5562	5027	5113	5016	4842	4285	4550
649	RIMKLA	789	968	781	813	1035	1084	895	880
650	ZMYND12	2	1	1	2	1	5	1	3
651	PPCS	910	1019	847	894	1081	988	786	928
652	CCDC30	13	26	33	22	27	32	26	19
653	PPIH	3104	3549	2939	3102	2929	3154	2573	2836
654	YBX1	48202	57024	47321	48912	48457	49273	39898	44113
655	CLDN19	0	1	1	0	0	0	1	1
656	LEPRE1	2768	3254	2807	2796	3504	3481	3040	3199
657	C1orf50	287	335	280	313	347	307	279	269
658	LOC100129924	8	4	3	9	25	12	11	17
659	CCDC23	509	626	498	544	491	539	365	496
660	ERMAP	257	328	241	250	170	189	223	199
661	ZNF691	768	829	767	708	798	798	662	672
662	SLC2A1	2966	3514	2832	2960	3232	3521	2966	3269
663	SLC2A1-AS1	21	11	12	9	21	20	15	11
664	FAM183A	4	1	14	6	3	3	4	9
665	EBNA1BP2	4737	5878	4927	5338	5009	4591	3921	4450
666	WDR65	17	21	19	13	25	11	16	14
667	TMEM125	0	0	0	0	0	0	0	0
668	C1orf210	0	0	4	0	0	1	1	0
669	TIE1	0	0	0	0	0	0	0	0
670	MPL	4	9	5	1	5	8	4	6
671	CDC20	10174	12043	10249	10771	9966	10493	9103	9676
672	ELOVL1	1471	1673	1415	1356	1733	1956	1654	1776
673	MED8	1821	2239	1904	1830	2124	2017	1819	2032
674	SZT2	2489	2289	2448	2393	2514	2264	2285	1959
675	HYI	320	303	331	264	210	244	192	220
676	PTPRF	12154	14561	12887	12483	14062	15023	12939	13287
677	KDM4A	5388	6210	5365	5435	6209	6139	5367	5653
678	KDM4A-AS1	40	33	68	58	76	42	52	43
679	ST3GAL3	399	489	344	416	491	459	385	445
680	ARTN	21	13	16	17	4	11	7	12
681	IPO13	3517	3815	3548	3515	3290	3412	3071	3210
682	DPH2	4199	4783	4269	4364	3665	3749	3285	3554
683	ATP6V0B	3137	3851	3565	3719	3123	3461	3116	3544
684	B4GALT2	3174	3535	3176	3123	3053	3437	3025	3158
685	CCDC24	80	97	87	98	78	126	95	126
686	SLC6A9	728	825	753	743	825	791	689	752
687	KLF17	0	3	0	0	0	0	0	1
688	DMAP1	1234	1188	1229	1193	1303	1387	1116	1261
689	ERI3	3861	4550	4003	3982	3653	3711	3325	3624
690	RNF220	3724	4214	3767	3523	3664	4045	3354	3547
691	MIR5584	0	0	0	0	0	0	0	0
692	TMEM53	104	119	101	112	108	101	117	109
693	C1orf228	3	3	9	6	2	5	6	5
694	KIF2C	4340	4898	4334	4360	4914	4659	4042	4399
695	RPS8	78417	92746	76802	79427	77879	73953	65232	71415
696	SNORD55	4	8	8	4	5	4	1	3
697	SNORD46	58	48	46	55	37	43	39	52
698	SNORD38A	5	3	0	7	2	1	1	3
699	SNORD38B	4	8	11	9	9	8	2	7
700	BEST4	1	3	3	0	4	2	0	1
701	PLK3	76	81	91	77	141	173	117	129
702	TCTEX1D4	0	0	0	0	0	0	0	1
703	BTBD19	2	0	0	1	10	8	4	12
704	PTCH2	136	182	173	211	200	233	114	130
705	EIF2B3	2798	3424	2744	2761	2040	1807	1676	1760
706	HECTD3	1616	1803	1708	1651	2099	2195	2002	2035
707	UROD	2914	3319	2849	3054	3587	3621	3067	3480
708	ZSWIM5	1101	1263	1182	1123	945	857	795	748
709	LOC400752	32	37	41	37	35	35	31	26
710	HPDL	0	0	0	0	0	2	0	0
711	MUTYH	532	592	550	546	514	607	467	524
712	TOE1	1404	1702	1438	1333	1572	1770	1446	1473
713	TESK2	369	460	409	402	376	386	348	401
714	CCDC163P	239	281	283	199	242	303	240	271
715	MMACHC	2538	2884	2549	2310	2081	2576	2188	2309
716	PRDX1	30909	36258	29576	31759	34404	31528	28573	32801
717	AKR1A1	2055	2518	2031	2130	2244	2283	2051	2332
718	NASP	11245	13799	11692	11864	10438	9921	8798	10003
719	CCDC17	15	31	23	35	25	16	19	15
720	GPBP1L1	6867	7797	6591	6630	6930	6559	6156	6117
721	RPS15AP10	27	17	41	25	24	18	21	25
722	TMEM69	1814	2162	1770	1691	1955	1787	1583	1624
723	IPP	767	906	703	759	788	739	751	723
724	MAST2	2815	3193	2841	2841	2972	3244	2721	2788
725	PIK3R3	5059	5793	4784	4689	3787	3701	3399	3498
726	TSPAN1	0	1	0	0	0	0	0	0
727	POMGNT1	2424	2698	2288	2259	2462	2680	2203	2422
728	LURAP1	76	94	86	83	90	100	93	99
729	RAD54L	2946	3254	2983	3376	2810	2747	2415	2621
730	LRRC41	4209	4964	4156	4498	4245	4351	3947	4321
731	UQCRH	6160	6652	5917	6212	5383	5429	5207	6204
732	NSUN4	2330	2633	2288	2252	2132	1981	2013	1919
733	FAAH	113	113	122	103	54	85	63	54
734	LOC729041	10	12	20	18	23	18	30	15
735	DMBX1	154	144	136	134	179	269	238	209
736	MKNK1-AS1	0	0	0	0	0	0	0	0
737	KNCN	0	0	0	0	0	0	0	0
738	MKNK1	1212	1383	1290	1179	1398	1269	1150	1204
739	MOB3C	13	7	12	23	80	80	96	81
740	ATPAF1	5614	6612	5506	5617	6741	6102	5321	5885
741	TEX38	0	0	0	0	0	0	0	0
742	EFCAB14-AS1	0	0	0	0	0	0	0	0
743	EFCAB14	4370	4789	4318	4222	4847	4504	3902	4131
744	CYP4B1	0	0	0	0	0	0	0	0
745	CYP4Z2P	0	0	0	0	0	0	0	0
746	CYP4A11	0	0	0	0	0	0	0	0
747	CYP4X1	56	73	58	41	85	57	43	61
748	CYP4Z1	0	0	0	0	0	0	0	0
749	CYP4A22	0	0	0	0	0	0	0	0
750	LINC00853	2	5	2	7	6	6	4	6
751	PDZK1IP1	0	0	0	0	0	0	0	0
752	TAL1	0	0	0	0	90	73	74	103
753	STIL	5240	5617	4961	4757	5702	5413	4947	4739
754	CMPK1	5640	6375	5212	5271	6000	4957	4581	4834
755	FOXE3	4	1	3	3	1	4	0	3
756	FOXD2-AS1	295	309	287	326	199	213	162	227
757	FOXD2	325	409	370	385	239	302	235	256
758	TRABD2B	210	201	168	233	209	201	196	213
759	SKINTL	0	0	0	2	5	2	0	0
760	SLC5A9	0	0	0	0	0	0	1	0
761	SPATA6	383	537	416	405	552	465	420	447
762	AGBL4	3	0	1	1	2	1	3	0
763	BEND5	34	52	56	59	19	7	18	12
764	ELAVL4	2	0	0	0	3	0	0	0
765	DMRTA2	40	47	33	41	30	17	23	33
766	FAF1	6646	7535	6560	6441	5746	5421	4919	5175
767	CDKN2C	2549	3222	2715	2693	2632	2547	2377	2554
768	C1orf185	0	0	0	0	0	0	0	1
769	RNF11	3020	3343	2829	2745	4201	3544	3301	3536
770	TTC39A	344	384	333	376	371	434	332	433
771	EPS15	7594	8506	7130	7074	8221	7363	6451	6912
772	OSBPL9	6520	7410	6316	5718	6917	6423	5371	5679
773	NRD1	10786	12680	10469	10264	12983	12594	10750	11453
774	MIR761	0	0	0	0	0	1	0	0
775	RAB3B	904	883	862	791	1791	1758	1412	1399
776	TXNDC12	3998	4641	3687	3913	4389	4441	3578	3880
777	KTI12	0	0	0	0	0	0	0	0
778	BTF3L4	4211	4699	4017	3879	4397	4224	3723	3785
779	ZFYVE9	3129	3617	2991	3056	3748	3366	3065	3163
780	CC2D1B	2154	2255	2121	2140	2467	2375	2271	2254
781	ORC1	3733	4287	3767	3654	4832	4333	4041	4214
782	PRPF38A	5828	6693	5803	5665	6914	6314	5383	5506
783	ZCCHC11	7744	8386	7706	7547	7237	6915	6178	5987
784	GPX7	4	3	0	0	0	2	1	0
785	FAM159A	0	0	0	0	0	0	0	0
786	SELRC1	2880	3273	2634	2912	3045	2858	2617	2793
787	ZYG11B	8459	9543	8128	7979	8747	7676	7097	7028
788	ZYG11A	1723	1853	1721	1752	1797	1707	1580	1510
789	ECHDC2	2	2	6	1	3	1	0	3
790	SCP2	3565	4153	3548	3912	4078	3213	2930	3390
791	PODN	0	0	0	1	1	0	0	0
792	SLC1A7	0	0	2	0	0	0	1	0
793	CPT2	2452	2834	2331	2436	2639	2731	2195	2597
794	C1orf123	1432	1382	1238	1219	1181	1190	1088	1048
795	MAGOH	1959	2278	1845	2136	1656	1415	1200	1483
796	LOC100507564	41	49	31	38	37	33	24	43
797	LRP8	1497	1577	1536	1431	1930	1646	1569	1496
798	SLC25A3P1	0	0	0	0	0	0	0	0
799	DMRTB1	0	0	0	0	0	0	0	0
800	GLIS1	27	21	41	28	48	45	36	48
801	TMEM48	15435	17226	14264	14303	14328	12891	11503	12377
802	YIPF1	1078	1287	1013	922	1170	1327	1057	1186
803	DIO1	0	0	0	1	0	0	3	1
804	HSPB11	1675	2169	1703	1610	1547	1627	1323	1441
805	LRRC42	1736	2210	1919	1829	1806	1744	1659	1957
806	LDLRAD1	0	0	0	0	0	0	0	0
807	TMEM59	4109	4988	4020	4084	3694	3277	3274	3500
808	TCEANC2	2122	2539	1971	2108	2105	2040	1810	1831
809	MIR4781	0	0	0	0	0	0	0	0
810	CDCP2	2	5	3	1	0	5	11	6
811	CYB5RL	1141	1403	1221	1161	1332	1379	1202	1313
812	MRPL37	16383	18983	15868	15882	17208	18406	15581	17033
813	SSBP3	3003	3629	2846	3068	3251	3485	2663	2780
814	ACOT11	57	119	85	80	81	100	55	87
815	FAM151A	0	0	0	1	0	0	0	0
816	MROH7	0	0	0	0	0	0	0	0
817	HEATR8-TTC4	0	0	0	0	0	0	0	0
818	TTC4	198	198	206	218	240	234	188	179
819	PARS2	738	894	777	764	902	989	766	813
820	TTC22	0	0	0	0	0	0	0	0
821	C1orf177	0	0	1	0	0	0	0	0
822	DHCR24	24204	28341	24189	24063	22910	23427	20481	21919
823	TMEM61	5	0	2	0	0	0	0	0
824	BSND	0	0	0	0	0	0	0	2
825	PCSK9	0	0	1	0	1	0	0	3
826	USP24	19448	21588	18996	19073	18608	16820	15303	15454
827	LOC100507634	60	79	69	96	94	97	88	64
828	MIR4422	0	0	0	0	0	0	0	0
829	PPAP2B	1047	1233	1074	1128	1508	1315	1124	1267
830	PRKAA2	7608	8586	7389	7321	8824	6960	6521	6355
831	C1orf168	0	0	0	0	0	0	0	0
832	C8A	0	1	0	0	0	0	0	0
833	C8B	0	0	0	0	0	0	0	0
834	DAB1	28	24	35	25	30	29	19	26
835	OMA1	2725	2966	2582	2531	3042	2454	2276	2376
836	TACSTD2	0	0	0	0	0	0	0	0
837	MYSM1	7160	7242	7283	7607	8183	6873	6428	6176
838	JUN	5689	6848	6301	6509	9902	9792	8613	8903
839	LOC100131060	0	0	4	0	0	2	0	0
840	HSD52	0	0	0	0	0	0	0	0
841	FGGY	167	198	158	197	196	138	142	168
842	MIR4711	0	0	0	0	0	0	0	0
843	HOOK1	7778	8649	7295	7474	5966	4988	4529	4793
844	CYP2J2	270	250	203	216	370	315	286	298
845	C1orf87	0	0	0	0	0	0	0	0
846	NFIA	4906	5213	4765	4595	5173	4581	4005	4151
847	MGC34796	0	0	0	0	0	0	0	0
848	TM2D1	761	788	714	892	915	695	590	650
849	INADL	3760	4154	3728	3731	2826	2554	2382	2458
850	L1TD1	3	1	0	0	0	2	0	0
851	KANK4	0	0	1	0	1	2	1	1
852	USP1	22962	25925	21074	20821	21625	18573	16778	18177
853	DOCK7	10379	11531	9837	9657	11447	10452	9419	9321
854	ANGPTL3	0	0	0	0	0	0	0	0
855	ATG4C	2979	3442	2756	2768	2935	2401	2268	2390
856	LINC00466	0	1	1	0	1	1	5	1
857	FOXD3	209	250	182	228	299	332	327	386
858	ALG6	4530	5414	4209	4295	4564	3974	3704	3830
859	ITGB3BP	3638	4284	3686	3778	3723	3237	2925	2908
860	EFCAB7	1039	1090	974	981	1099	941	816	923
861	DLEU2L	40	27	34	55	33	20	26	29
862	PGM1	4993	5846	4657	5220	4752	4983	4065	4608
863	ROR1	956	1228	978	1047	1508	1221	1163	1259
864	UBE2U	0	0	0	0	0	0	0	0
865	CACHD1	5629	6479	5517	5407	6671	6626	5661	5507
866	MIR4794	1	0	0	0	0	0	0	0
867	RAVER2	5848	6438	5407	5548	5489	4844	4276	4280
868	JAK1	10715	12651	10613	10488	11829	10690	9267	9589
869	MIR3671	3	1	0	0	1	1	1	2
870	MIR101-1	0	0	0	0	0	0	0	0
871	AK4	5001	5419	4661	4523	7093	7020	6330	6422
872	DNAJC6	2266	2660	2160	2247	3994	3756	3104	3486
873	LEPROT	3075	3336	2994	2951	2920	2658	2396	2471
874	LEPR	1889	2134	1576	1677	1936	1570	1498	1530
875	PDE4B	47	68	74	54	39	65	62	54
876	SGIP1	0	1	0	1	1	4	3	3
877	MIR3117	0	0	0	0	0	0	0	0
878	TCTEX1D1	0	0	0	0	0	0	0	0
879	INSL5	0	0	0	0	2	0	0	0
880	WDR78	117	103	77	111	191	191	149	154
881	MIER1	6722	7663	6327	7142	6333	4767	4448	4725
882	SLC35D1	3357	3581	3285	3191	3506	3150	2980	3115
883	C1orf141	0	0	0	0	0	0	0	0
884	IL23R	0	0	0	0	0	2	2	2
885	IL12RB2	174	243	144	205	209	177	133	170
886	SERBP1	78997	91889	74292	76897	78916	71335	62237	66422
887	GADD45A	449	557	504	468	507	511	437	471
888	GNG12	6148	6925	5700	5751	10782	9328	8570	8839
889	GNG12-AS1	2	2	1	1	8	2	10	2
890	DIRAS3	80	75	63	65	33	22	24	19
891	WLS	7017	8056	6959	6703	7457	7151	6296	6805
892	MIR1262	0	0	0	0	0	0	0	0
893	RPE65	0	2	0	0	0	0	0	0
894	DEPDC1	15282	17182	14399	14082	15763	13842	12289	12828
895	LRRC7	2	0	0	2	62	65	46	45
896	PIN1P1	0	0	0	0	0	0	0	0
897	LRRC40	6053	6936	5614	5979	7138	5741	5105	5353
898	SRSF11	12471	13573	12306	12372	11691	10611	9771	10370
899	ANKRD13C	5404	6410	5201	5161	6316	5371	5023	5131
900	HHLA3	637	673	641	646	620	576	497	480
901	CTH	1114	1276	1120	1181	1423	1184	1131	1189
902	PTGER3	11	14	7	13	22	18	8	20
903	ZRANB2-AS1	3	3	0	1	9	6	1	2
904	ZRANB2	12867	14549	12651	13136	11945	10726	9858	10183
905	MIR186	7	10	13	22	6	13	1	4
906	ZRANB2-AS2	15	18	21	19	13	27	6	11
907	NEGR1	0	0	0	2	61	54	57	41
908	NEGR1-IT1	0	0	0	0	0	0	0	0
909	LRRIQ3	193	193	168	152	247	160	171	189
910	FPGT-TNNI3K	0	0	2	0	3	1	0	1
911	FPGT	2362	2529	2189	2187	2307	1838	1780	2034
912	TNNI3K	0	0	0	0	0	0	1	0
913	C1orf173	0	0	0	1	0	0	0	0
914	CRYZ	2091	2202	1955	2100	1375	1271	1143	1211
915	TYW3	4292	5008	4067	4132	3139	2684	2385	2646
916	LHX8	224	302	236	254	118	131	83	120
917	SLC44A5	1602	1749	1619	1537	844	845	644	679
918	ACADM	6077	6936	5605	6180	5273	4283	3621	4215
919	RABGGTB	5712	6324	5691	6158	6642	5217	5004	5459
920	SNORD45C	16	20	16	34	36	13	14	8
921	SNORD45A	48	41	38	68	46	32	36	25
922	SNORD45B	2	9	2	5	0	0	6	4
923	MSH4	91	88	92	122	139	166	143	125
924	ASB17	0	0	0	0	0	0	0	0
925	ST6GALNAC3	752	868	769	666	972	851	761	779
926	ST6GALNAC5	49	40	64	50	96	73	86	78
927	PIGK	9541	10808	8775	9259	10117	8471	7402	7873
928	AK5	67	74	66	94	85	89	73	70
929	ZZZ3	10569	12655	10455	10122	9113	8395	7185	7496
930	USP33	9379	10059	8681	8846	10643	9652	8282	8666
931	FAM73A	3662	4198	3458	3421	4406	3596	3397	3450
932	NEXN	217	302	202	205	254	206	193	208
933	FUBP1	14994	17067	14818	14882	13848	13002	10981	11862
934	DNAJB4	715	850	696	723	837	566	524	604
935	GIPC2	17	3	7	12	5	6	4	13
936	MGC27382	0	0	0	0	0	0	0	0
937	PTGFR	12	3	13	19	65	47	33	49
938	IFI44L	19	29	19	21	52	37	18	37
939	IFI44	0	0	0	0	1	0	0	0
940	ELTD1	0	2	0	0	1	0	1	0
941	LPHN2	8971	10425	8799	8356	11712	10321	9445	9355
942	MIR548AP	0	0	0	0	0	0	0	0
943	TTLL7	751	884	741	698	973	830	703	755
944	PRKACB	3993	4665	3554	3573	3613	2978	2797	3009
945	SAMD13	62	55	51	61	57	58	55	40
946	UOX	1	7	1	6	6	2	5	1
947	DNASE2B	1	0	1	0	1	0	1	6
948	RPF1	4389	4849	3943	4070	4734	4619	3747	4172
949	GNG5	2769	3028	2444	2774	3208	3062	2326	2617
950	CTBS	619	660	579	631	742	588	510	548
951	C1orf180	0	2	1	0	0	2	0	2
952	SSX2IP	5182	5971	4824	4940	5549	4491	4163	4530
953	LPAR3	765	806	820	833	1025	971	764	850
954	MCOLN2	848	919	867	831	994	906	820	936
955	MCOLN3	783	880	887	833	874	711	731	696
956	WDR63	172	170	120	150	287	282	229	176
957	MIR4423	0	0	0	0	0	0	0	1
958	SYDE2	1797	1820	1742	1659	1874	1772	1669	1615
959	C1orf52	2293	2657	2139	2233	2595	2461	2088	2157
960	BCL10	1599	1774	1415	1466	2047	1904	1797	1835
961	LOC646626	6	3	8	5	12	7	9	4
962	DDAH1	4301	4991	4128	4096	6219	5767	5014	5114
963	CYR61	423	461	389	356	1127	1180	1030	1076
964	ZNHIT6	4850	5338	4597	4379	5957	5327	4720	4802
965	COL24A1	119	104	108	79	157	127	129	109
966	ODF2L	2124	2264	1919	2029	2214	1865	1698	1683
967	CLCA2	2	0	0	0	0	0	0	1
968	CLCA1	0	0	0	0	0	0	0	0
969	CLCA4	0	0	0	0	0	0	0	0
970	CLCA3P	0	0	0	0	0	0	0	0
971	SH3GLB1	8326	9690	8098	7900	10622	9341	8398	8767
972	SEP15	11200	12671	10429	10413	12152	10775	9534	9977
973	HS2ST1	7427	8644	7166	7081	8558	6880	6557	6910
974	LOC339524	28	66	28	32	33	12	29	30
975	LMO4	3336	3844	3113	3134	3887	3683	3364	3600
976	LOC100505768	0	0	0	0	0	0	0	0
977	PKN2	12307	13341	11455	11562	12514	10957	9987	10082
978	GTF2B	1943	2305	1903	2055	2447	2190	1834	2042
979	CCBL2	2929	3246	2662	2655	3476	3150	2944	3158
980	RBMXL1	3445	3743	3172	3314	3517	3130	2817	2865
981	GBP3	0	0	0	0	0	0	0	0
982	GBP1	6	1	8	4	6	3	1	5
983	GBP2	1	0	4	3	0	5	0	2
984	GBP7	0	0	0	0	0	0	0	0
985	GBP4	0	0	0	1	3	0	0	0
986	GBP5	0	0	0	0	3	1	0	1
987	GBP6	0	1	0	2	1	0	0	1
988	GBP1P1	11	22	21	17	23	15	14	12
989	LRRC8B	3453	3693	3040	3225	4576	4207	3479	3562
990	FLJ27354	5	10	4	12	6	9	9	10
991	LRRC8C	3556	4064	3296	3353	3941	3273	3141	3131
992	LRRC8D	1551	1879	1405	1435	2552	2252	1975	2030
993	GEMIN8P4	134	123	104	150	116	120	113	125
994	ZNF326	5569	6268	5642	5797	6264	5029	4359	4898
995	BARHL2	97	129	84	84	207	203	154	188
996	ZNF644	13482	15517	12717	12636	13443	11637	9926	10436
997	HFM1	349	392	336	387	252	183	186	185
998	CDC7	6863	7148	6368	6321	11221	10194	8857	9060
999	TGFBR3	3790	4110	3552	3395	4456	4163	3771	3856
1000	BRDT	0	0	0	0	0	0	0	0
1001	EPHX4	160	207	197	178	294	265	213	255
1002	BTBD8	49	82	85	69	67	81	59	61
1003	KIAA1107	286	382	338	275	431	390	349	306
1004	C1orf146	2	0	0	0	0	0	0	0
1005	GLMN	2625	3124	2593	2633	2614	2094	2083	2182
1006	RPAP2	3822	4093	3625	3453	3806	3580	3101	3254
1007	GFI1	325	463	357	356	626	604	438	527
1008	EVI5	4014	4739	4097	3907	4665	4411	3895	4106
1009	RPL5	65471	76176	62055	66658	71220	63859	55642	59598
1010	FAM69A	1043	1335	1009	991	1190	1014	944	957
1011	SNORD21	2	3	4	4	6	1	5	7
1012	SNORA66	4	8	10	9	13	9	11	11
1013	MTF2	7000	7906	6773	6666	7812	6510	6307	6654
1014	TMED5	13419	15335	12129	12410	14679	11519	10571	10894
1015	CCDC18	3153	3632	3220	3107	3459	3228	2706	2701
1016	LOC100131564	178	158	197	241	240	152	209	213
1017	DR1	8627	10019	8294	8915	10515	9005	8229	8761
1018	FNBP1L	2522	2836	2512	2424	3586	3229	2754	2824
1019	BCAR3	301	381	302	311	538	596	567	630
1020	LOC100129046	0	1	2	9	1	0	1	2
1021	MIR760	2	0	1	0	0	0	0	0
1022	DNTTIP2	9341	10271	9092	8998	9325	8433	7318	7944
1023	GCLM	3428	3973	3241	3512	3358	2893	2868	2864
1024	ABCA4	0	3	0	4	1	1	4	1
1025	ARHGAP29	2426	2642	2387	2302	3589	3074	2817	2709
1026	ABCD3	9955	11791	9662	9748	10130	8605	8144	8471
1027	F3	130	163	129	158	182	150	149	155
1028	SLC44A3	78	88	95	86	114	122	129	112
1029	CNN3	6666	7694	6268	6379	10015	8961	7708	8344
1030	LOC729970	38	53	33	34	94	93	53	70
1031	ALG14	955	1018	850	966	943	862	721	835
1032	TMEM56	1785	1862	1639	1655	2094	1520	1445	1405
1033	TMEM56-RWDD3	20	16	12	10	17	5	10	21
1034	RWDD3	333	398	339	403	437	310	298	323
1035	FLJ31662	0	0	0	0	0	0	0	0
1036	PTBP2	3040	3484	2971	2996	2458	2182	2091	2042
1037	DPYD	24	36	27	18	213	175	158	225
1038	DPYD-AS1	0	0	0	0	0	0	0	0
1039	MIR137HG	0	0	0	0	0	0	0	0
1040	MIR2682	0	0	0	0	0	0	0	0
1041	MIR137	0	0	0	0	0	0	0	0
1042	LOC729987	0	0	0	0	0	0	0	0
1043	SNX7	1869	2189	1784	1782	2447	2022	1905	2027
1044	LPPR5	2	2	5	3	44	51	35	33
1045	LOC100129620	0	0	1	0	0	0	0	1
1046	LPPR4	48	51	23	38	256	216	214	217
1047	PALMD	9	15	5	7	43	22	22	40
1048	MIR548AA1	0	0	0	0	0	0	0	0
1049	MIR548D1	0	0	0	0	0	0	0	0
1050	FRRS1	672	839	696	682	1070	1004	915	975
1051	AGL	12457	14270	11796	12328	12833	10541	9923	10151
1052	SLC35A3	2136	2333	2240	2117	3309	2649	2396	2545
1053	HIAT1	4784	5117	4369	4495	4714	4132	3555	3718
1054	SASS6	5401	6013	5058	5281	6098	5184	4649	4502
1055	TRMT13	1769	2034	1709	1863	1725	1320	1155	1396
1056	LRRC39	119	104	123	101	110	85	63	63
1057	DBT	3250	3522	3088	3077	4901	4224	4030	4017
1058	RTCA	3069	3404	2957	3006	3638	3338	3035	3086
1059	MIR553	0	3	5	4	4	2	3	0
1060	CDC14A	481	518	469	490	1217	1097	860	959
1061	GPR88	5	4	2	5	17	9	7	24
1062	LOC100128787	0	0	0	0	0	0	0	0
1063	VCAM1	0	0	0	0	0	0	0	1
1064	EXTL2	1481	1700	1353	1480	1536	1299	1322	1402
1065	SLC30A7	5542	6129	5216	5085	7457	6568	5962	5952
1066	DPH5	2281	2701	2317	2420	2632	2457	2215	2338
1067	S1PR1	118	130	124	113	300	263	280	259
1068	RNU6-6	0	0	0	0	0	0	0	0
1069	OLFM3	3	2	0	4	39	27	35	45
1070	DNAJA1P5	0	0	0	0	0	0	0	0
1071	COL11A1	0	0	0	0	0	0	1	0
1072	RNPC3	1124	1192	1045	1174	1173	991	882	843
1073	AMY2B	130	102	113	139	83	43	53	49
1074	ACTG1P4	16	15	16	23	12	12	10	7
1075	AMY2A	2	2	0	0	0	2	2	3
1076	AMY1A	0	2	0	2	2	1	0	0
1077	AMY1C	0	0	0	0	0	0	0	0
1078	AMY1B	0	0	0	0	0	0	0	0
1079	LOC100129138	0	0	0	2	0	0	0	0
1080	PRMT6	3494	4174	3247	3548	4006	4075	3529	3836
1081	NTNG1	37	41	37	35	50	44	33	57
1082	VAV3	632	646	583	587	559	449	365	410
1083	VAV3-AS1	0	0	0	0	0	0	0	0
1084	SLC25A24	4764	5468	4394	4702	4516	3963	3455	3679
1085	NBPF4	0	0	0	0	0	0	0	0
1086	NBPF6	0	0	0	0	0	0	0	0
1087	FAM102B	2885	3173	2765	2831	3953	3283	3021	3125
1088	HENMT1	0	0	1	0	0	0	0	0
1089	PRPF38B	4819	5317	4617	4846	4632	4054	3644	3863
1090	FNDC7	13	10	8	5	9	5	15	4
1091	STXBP3	3879	4572	3626	3732	4447	3421	3305	3616
1092	AKNAD1	0	0	0	0	0	0	0	3
1093	SRG7	0	0	0	0	0	0	0	0
1094	GPSM2	2245	2393	2107	2317	2500	2239	1912	2137
1095	CLCC1	5214	5933	5019	4993	5928	5730	4757	4994
1096	WDR47	1754	1985	1663	1617	1684	1509	1346	1453
1097	TAF13	859	1004	867	801	1138	918	880	974
1098	TMEM167B	1390	1639	1322	1406	1464	1273	1172	1245
1099	SCARNA2	4885	5272	5837	6115	4279	5196	4618	4804
1100	C1orf194	0	0	0	0	0	0	0	0
1101	KIAA1324	4	13	10	16	8	9	12	14
1102	SARS	10532	12400	10336	10405	12465	13112	11209	11998
1103	CELSR2	3404	3679	3502	3438	3841	4233	3660	3510
1104	PSRC1	2066	2432	2129	2030	1923	2047	1720	1843
1105	MYBPHL	2	1	1	0	0	2	0	1
1106	SORT1	7818	9336	7914	7653	9249	9028	8095	8266
1107	PSMA5	5793	6737	5792	5904	6108	5355	4943	5408
1108	SYPL2	637	657	565	566	526	623	559	468
1109	ATXN7L2	515	652	543	610	544	552	531	520
1110	CYB561D1	553	644	629	552	654	633	618	692
1111	AMIGO1	244	309	266	203	255	258	254	293
1112	GPR61	0	0	0	0	1	0	0	0
1113	GNAI3	8658	9882	7938	8770	9732	8010	7280	7916
1114	MIR197	0	2	3	1	0	1	3	3
1115	GNAT2	14	14	20	12	28	14	18	6
1116	AMPD2	3390	3892	3613	3509	3799	4177	3699	3792
1117	GSTM4	186	224	158	176	220	227	196	184
1118	GSTM2	545	610	565	613	459	371	395	415
1119	GSTM1	0	2	1	4	0	5	1	1
1120	GSTM5	0	0	0	0	0	0	0	2
1121	GSTM3	1956	2184	1887	1822	2494	2331	2128	2396
1122	EPS8L3	0	0	0	0	0	0	0	0
1123	CSF1	263	301	323	229	349	411	324	355
1124	AHCYL1	9858	11385	9507	9665	10691	10433	8577	9127
1125	STRIP1	3159	3511	3177	3206	2839	2952	2676	2798
1126	ALX3	0	0	0	0	0	1	0	0
1127	UBL4B	1	1	1	2	4	13	2	6
1128	SLC6A17	225	226	155	209	178	182	135	175
1129	KCNC4	969	936	1045	1016	842	829	865	820
1130	LOC440600	65	111	82	88	35	47	33	55
1131	RBM15	5237	5664	5534	5581	5115	4850	4155	4447
1132	SLC16A4	21	18	16	16	23	25	22	12
1133	LAMTOR5	2353	2641	2167	2230	2138	2114	1849	2150
1134	PROK1	0	0	1	0	0	7	9	3
1135	CYMP	0	0	0	0	0	0	0	0
1136	KCNA10	0	0	0	0	0	0	0	0
1137	KCNA2	9	8	9	17	31	32	18	26
1138	KCNA3	108	125	112	120	102	115	85	73
1139	CD53	0	0	0	0	0	0	1	0
1140	LRIF1	1292	1521	1211	1199	1583	1421	1294	1333
1141	DRAM2	1780	1953	1756	1540	2091	2127	1742	1830
1142	CEPT1	3299	3555	2956	3092	3413	2946	2604	2872
1143	DENND2D	0	3	0	0	0	0	2	0
1144	CHI3L2	2	0	0	0	1	0	0	1
1145	CHIAP2	0	0	0	0	0	0	0	0
1146	CHIA	0	0	0	0	0	0	0	0
1147	PIFO	23	26	20	14	20	19	15	28
1148	PGCP1	0	2	0	0	2	0	0	0
1149	OVGP1	94	102	127	78	123	95	94	111
1150	WDR77	11599	13917	11626	11710	12204	11789	10777	11765
1151	ATP5F1	15543	18390	14985	14981	15679	14499	13061	14494
1152	C1orf162	16	26	32	25	7	9	10	16
1153	ADORA3	0	0	0	1	1	0	1	0
1154	LOC100129269	0	2	2	2	13	12	1	6
1155	RAP1A	3821	4526	3662	3916	4473	3274	3149	3593
1156	FAM212B	249	231	225	267	166	220	195	179
1157	LOC100506343	60	65	44	61	36	58	35	51
1158	DDX20	6480	7371	6146	6124	6849	6138	5226	5674
1159	KCND3	6	12	14	4	49	25	28	31
1160	LOC643355	0	0	0	0	0	4	1	0
1161	CTTNBP2NL	2873	3248	3002	2931	3499	3165	2813	2825
1162	MIR4256	0	0	0	0	0	0	0	0
1163	WNT2B	61	62	47	51	68	93	70	57
1164	ST7L	1111	1149	992	992	1208	969	937	993
1165	CAPZA1	22596	25713	20183	20060	25718	23445	20378	21246
1166	MOV10	3368	3685	3301	3480	3276	3321	2893	3167
1167	RHOC	1320	1519	1241	1227	2272	2611	2105	2243
1168	PPM1J	116	167	149	167	131	128	107	139
1169	FAM19A3	8	0	0	0	5	3	3	0
1170	SLC16A1	30944	35677	28380	29187	30501	27284	24794	26403
1171	AKR7A2P1	0	0	0	4	0	0	1	0
1172	LRIG2	2256	2379	2303	2173	2299	1959	1799	1793
1173	LOC643441	0	0	0	0	0	0	0	0
1174	MAGI3	5139	5604	5045	4809	4796	4365	4030	3862
1175	PHTF1	1162	1394	1124	1161	1284	1214	1098	1073
1176	RSBN1	3332	3735	3245	3048	3989	3416	3030	3061
1177	PTPN22	0	0	4	3	7	1	1	4
1178	AP4B1-AS1	0	0	2	0	4	0	0	0
1179	BCL2L15	30	17	47	21	33	24	33	16
1180	AP4B1	1120	1307	1124	1228	1182	1153	1016	1117
1181	DCLRE1B	2988	3383	2720	2888	2833	2642	2437	2670
1182	HIPK1	10935	11885	10515	10015	9607	8552	7521	7852
1183	OLFML3	8	3	2	1	3	0	5	2
1184	SYT6	118	143	134	108	168	152	151	184
1185	TRIM33	12901	14331	12286	12084	13619	11964	10496	10720
1186	BCAS2	5192	6197	4988	5282	6262	5521	4807	5261
1187	DENND2C	1034	1180	985	1033	1066	934	840	820
1188	AMPD1	9	6	3	7	14	11	7	3
1189	NRAS	13244	14586	12074	12269	19409	17066	15381	15868
1190	CSDE1	83496	97775	79186	80350	85813	81727	70339	74393
1191	SIKE1	10054	11165	9635	9777	10762	9326	8703	8735
1192	SYCP1	0	0	0	0	0	0	0	0
1193	TSHB	0	0	0	0	0	0	0	0
1194	TSPAN2	212	246	161	189	258	268	241	232
1195	NGF	1	10	5	6	7	5	6	2
1196	VANGL1	4394	4770	4417	4117	4555	4626	4029	4281
1197	CASQ2	1	0	0	0	0	0	2	2
1198	NHLH2	2	1	1	0	6	4	3	2
1199	SLC22A15	268	249	222	267	307	253	285	303
1200	MAB21L3	3	10	10	6	3	19	13	23
1201	ATP1A1	56521	67450	56323	56944	58076	58061	50451	55003
1202	ATP1A1OS	95	128	79	119	51	60	57	55
1203	CD58	400	396	392	373	433	392	374	378
1204	IGSF3	2936	3477	2922	2832	3282	3326	2885	3025
1205	MIR320B1	0	0	0	0	0	0	0	0
1206	CD2	0	0	0	0	0	0	0	0
1207	PTGFRN	6516	7594	6453	6344	8072	8308	7129	7309
1208	CD101	164	201	157	206	183	161	137	123
1209	TTF2	9004	9710	8529	8519	9738	8899	8052	8316
1210	MIR942	0	0	0	0	1	0	0	0
1211	TRIM45	426	420	424	385	500	458	463	502
1212	VTCN1	0	0	1	0	0	1	1	0
1213	MAN1A2	6742	7058	6167	6345	7003	6447	5680	5905
1214	FAM46C	771	819	693	600	1857	1734	1575	1672
1215	GDAP2	4425	4467	4111	3717	5091	4256	4152	3874
1216	WDR3	11149	13329	11047	11081	11362	10965	9912	10639
1217	SPAG17	24	27	15	7	23	24	20	20
1218	TBX15	31	49	26	36	31	30	16	15
1219	WARS2	3093	3389	3015	2914	3116	2819	2487	2715
1220	HAO2	12	6	8	9	5	8	1	10
1221	HSD3B2	1	3	0	0	2	5	0	1
1222	HSD3B1	0	0	0	0	0	0	0	0
1223	HSD3BP4	0	0	0	0	1	0	0	0
1224	LINC00622	19	26	27	21	32	22	16	12
1225	ZNF697	1299	1540	1304	1300	1655	1696	1320	1559
1226	PHGDH	17001	20866	17190	18013	20090	21033	18205	19734
1227	HMGCS2	0	0	0	0	0	0	0	0
1228	REG4	0	0	2	1	1	2	6	1
1229	NBPF7	3	0	2	1	4	1	1	1
1230	ADAM30	0	1	0	1	0	0	0	1
1231	NOTCH2	22679	25014	22168	21346	23566	23623	20648	19936
1232	FAM72B	782	845	758	680	646	588	588	616
1233	HIST2H2BA	12	13	7	13	8	10	11	5
1234	FCGR1B	0	0	0	0	2	0	0	0
1235	SRGAP2D	263	301	220	241	294	278	293	245
1236	EMBP1	85	95	94	95	97	70	88	93
1237	ANKRD20A12P	8	2	16	2	3	4	5	6
1238	LOC100130000	1	4	0	1	1	2	0	0
1239	FLJ39739	0	0	0	0	0	0	0	0
1240	LOC100286793	2	0	5	2	4	7	2	7
1241	PPIAL4G	1	0	0	0	0	1	0	0
1242	FAM72D	720	765	648	579	573	522	489	472
1243	LINC00623	0	0	0	0	0	0	0	3
1244	LOC728875	1	0	1	0	0	0	1	0
1245	PPIAL4C	0	0	0	0	0	0	0	0
1246	PPIAL4B	0	0	0	0	0	0	0	0
1247	PPIAL4A	0	0	0	0	0	0	0	0
1248	PFN1P2	5	0	0	0	0	0	0	1
1249	NBPF9	582	518	530	597	570	544	461	474
1250	LOC653513	0	0	0	0	0	0	0	0
1251	PDE4DIP	5848	6856	6191	6194	5383	5101	4583	4617
1252	SEC22B	3944	4537	3830	4072	5212	4509	3968	4424
1253	NOTCH2NL	1338	1207	1269	1209	1183	851	822	863
1254	NBPF10	702	598	672	644	519	498	530	456
1255	HFE2	0	0	2	0	0	1	0	0
1256	TXNIP	1327	1538	1259	1318	1030	1028	918	923
1257	POLR3GL	466	614	486	429	442	380	377	356
1258	ANKRD34A	237	282	233	236	170	225	159	174
1259	LIX1L	1668	2049	1703	1769	1714	1676	1459	1481
1260	RBM8A	13533	15566	12491	13056	12766	12457	10483	11608
1261	GNRHR2	46	32	43	33	40	35	39	46
1262	PEX11B	1136	1243	1031	1075	952	930	878	964
1263	ITGA10	35	21	40	27	25	29	27	28
1264	ANKRD35	0	0	1	0	0	0	1	0
1265	PIAS3	2307	2655	2309	2304	2384	2553	2151	2224
1266	NUDT17	124	133	132	90	119	124	81	121
1267	POLR3C	3480	4136	3439	3498	3366	3433	2898	3095
1268	RNF115	1829	2127	1784	1741	2165	2041	1683	1818
1269	CD160	3	2	3	3	0	2	2	1
1270	PDZK1	0	2	1	6	4	7	3	1
1271	GPR89A	212	248	149	198	183	149	135	171
1272	GPR89C	0	0	0	0	0	0	0	0
1273	PDZK1P1	0	1	0	0	0	0	0	0
1274	NBPF11	0	0	0	0	0	0	0	0
1275	NBPF24	2	0	8	0	3	0	0	4
1276	HYDIN2	1	0	0	0	0	0	0	0
1277	LOC728989	3	2	4	6	6	4	5	5
1278	PRKAB2	2862	3199	2824	2601	3542	3188	2880	2927
1279	PDIA3P	106	114	93	108	122	100	122	81
1280	FMO5	59	81	65	60	33	40	43	41
1281	CHD1L	7494	8583	7386	7372	5307	4956	4439	4812
1282	LINC00624	6	3	2	4	16	16	12	11
1283	BCL9	4900	5180	4797	4505	4183	4608	3834	3950
1284	ACP6	1420	1623	1409	1496	1190	1144	902	1012
1285	GJA5	0	4	0	0	11	6	11	9
1286	GJA8	0	0	0	0	8	2	1	4
1287	GPR89B	56	68	67	41	50	53	34	30
1288	MIR5087	9	16	7	12	9	15	7	5
1289	NBPF14	148	131	158	100	169	132	105	109
1290	PPIAL4F	0	0	0	0	0	0	0	0
1291	PPIAL4D	0	0	0	0	0	0	0	0
1292	NBPF15	424	472	505	439	401	465	384	375
1293	NBPF16	70	92	85	97	79	67	44	55
1294	PPIAL4E	0	0	0	0	0	0	0	0
1295	LOC645166	159	181	180	173	221	213	178	202
1296	LOC388692	147	121	138	120	271	292	276	248
1297	FCGR1C	0	0	0	0	0	0	0	0
1298	FAM91A2	5	6	3	6	10	20	27	17
1299	HIST2H2BF	20800	25056	21437	23252	18504	20372	15739	16661
1300	FCGR1A	0	1	0	0	0	0	0	0
1301	HIST2H3D	3188	4361	3585	4847	3514	3037	2838	3302
1302	HIST2H4A	0	0	0	0	0	0	0	0
1303	HIST2H4B	0	0	0	0	0	0	0	0
1304	HIST2H3C	0	0	0	0	0	0	0	0
1305	HIST2H3A	0	0	0	0	0	0	0	0
1306	HIST2H2AA4	0	0	0	0	0	0	0	0
1307	HIST2H2AA3	0	0	0	0	0	0	0	0
1308	HIST2H2BC	8	10	12	8	23	27	7	11
1309	HIST2H2BE	19877	23470	20316	22082	17538	20095	14924	16139
1310	HIST2H2AC	18352	21378	18115	19587	15497	15476	12185	13145
1311	HIST2H2AB	2267	2766	2328	2860	3767	3605	2862	3206
1312	BOLA1	462	453	400	383	500	382	372	430
1313	SV2A	1654	2018	1610	1537	670	612	597	595
1314	SF3B4	6132	6990	6014	6133	6085	6099	5288	5630
1315	MTMR11	64	81	66	61	66	55	60	49
1316	OTUD7B	3436	3995	3467	3135	2733	3010	2794	2883
1317	VPS45	3054	3527	3233	2974	2910	2902	2464	2656
1318	PLEKHO1	1058	1091	1039	1044	950	966	683	869
1319	ANP32E	18241	21007	16741	17816	16225	13059	12008	13279
1320	CA14	7	9	6	7	3	0	4	0
1321	APH1A	7365	8322	7267	7301	6141	6383	5787	6316
1322	C1orf54	52	39	39	29	37	49	34	51
1323	C1orf51	10	6	7	3	6	2	6	2
1324	MRPS21	3465	3929	3368	3307	3693	4049	3201	3658
1325	PRPF3	3826	4255	3720	3715	4379	4422	3658	3974
1326	RPRD2	9743	10326	8938	8679	8770	8973	7570	7371
1327	TARS2	4654	5671	4830	4868	4104	4379	3825	4132
1328	ECM1	56	58	57	65	37	51	32	36
1329	LINC00568	5	12	9	12	18	6	8	13
1330	ADAMTSL4	24	13	23	25	39	50	35	24
1331	MIR4257	0	0	0	0	3	0	0	0
1332	MCL1	12799	14188	12067	12453	13987	12581	11360	12043
1333	ENSA	9642	11254	9694	9697	8669	9226	7705	8805
1334	GOLPH3L	3548	3996	3228	3181	3841	3776	3447	3421
1335	HORMAD1	1	0	0	2	21	20	40	22
1336	CTSS	8	7	9	5	9	5	6	6
1337	CTSK	62	69	45	69	66	39	62	39
1338	ARNT	5292	5860	5143	4905	4345	4264	3582	3865
1339	SETDB1	4714	5210	4729	4555	4245	4249	3680	4068
1340	CERS2	10005	11675	9842	9476	10122	10715	9189	9876
1341	ANXA9	0	1	1	0	0	2	1	1
1342	FAM63A	968	1043	872	875	802	743	709	675
1343	PRUNE	3295	3673	3059	3071	2187	2102	1837	2001
1344	BNIPL	25	68	38	51	21	29	36	35
1345	C1orf56	209	296	246	267	186	200	147	157
1346	CDC42SE1	5448	6190	5439	5220	5434	5988	5272	5599
1347	MLLT11	979	1136	898	916	432	432	386	368
1348	GABPB2	578	680	520	521	451	492	419	348
1349	SEMA6C	310	384	344	424	303	404	356	353
1350	TNFAIP8L2	0	0	0	0	0	0	0	0
1351	TNFAIP8L2-SCNM1	0	0	0	0	0	0	0	0
1352	LYSMD1	1004	1036	1025	1004	762	804	671	692
1353	SCNM1	200	201	215	169	169	204	165	161
1354	TMOD4	17	20	27	46	27	24	9	9
1355	VPS72	3895	4541	3604	3761	3532	4083	3165	3769
1356	PIP5K1A	13489	14646	12503	11959	11876	12417	10362	10938
1357	PSMD4	7269	9013	7381	8202	7081	6462	5772	6424
1358	ZNF687	3341	3700	3402	3293	2946	3360	2919	3104
1359	PI4KB	8022	9145	8107	7902	7138	7647	6623	7113
1360	RFX5	6294	7032	6225	5989	5084	5340	4319	4717
1361	SELENBP1	454	520	484	473	314	293	269	282
1362	PSMB4	13943	15719	12963	13482	11840	12350	10664	11758
1363	POGZ	10177	10816	10052	9366	8938	8444	7365	7303
1364	CGN	1340	1590	1444	1270	1375	1382	1259	1435
1365	TUFT1	727	829	717	744	614	727	650	669
1366	MIR554	0	0	0	0	1	0	0	2
1367	SNX27	9812	10753	9418	9202	9907	10052	8913	9197
1368	CELF3	17	15	19	20	9	11	10	2
1369	RIIAD1	3	8	2	1	0	5	0	4
1370	MRPL9	5212	6116	4800	5159	4845	4741	3488	4358
1371	OAZ3	27	33	42	40	42	62	38	60
1372	TDRKH	943	1038	849	910	1269	1194	1051	1113
1373	LINGO4	0	0	0	0	2	0	0	0
1374	RORC	0	0	0	0	0	0	1	0
1375	C2CD4D	0	0	0	0	0	0	0	0
1376	LOC100132111	0	0	0	0	0	0	0	0
1377	THEM5	0	0	0	0	0	0	0	0
1378	THEM4	2292	2588	2251	2084	1845	1891	1767	1760
1379	S100A10	2458	2735	2370	2324	2845	2599	2227	2472
1380	S100A11	822	940	793	951	854	847	713	782
1381	TCHHL1	0	0	0	0	0	0	0	0
1382	TCHH	3	5	5	11	7	3	3	3
1383	RPTN	0	0	0	0	0	0	0	0
1384	HRNR	0	0	0	0	0	0	0	0
1385	FLG	0	0	0	0	0	0	0	0
1386	FLG2	0	0	0	0	0	0	0	0
1387	CRNN	0	0	0	0	0	0	0	0
1388	LCE5A	0	0	0	0	0	0	0	0
1389	CRCT1	0	0	0	0	0	0	0	0
1390	LCE3E	0	0	0	0	0	0	0	0
1391	LCE3D	0	0	0	0	0	0	0	0
1392	LCE3C	0	0	0	0	0	0	0	0
1393	LCE3B	0	0	0	0	0	0	0	0
1394	LCE3A	0	0	0	0	0	0	0	0
1395	LCE2D	0	0	0	0	0	0	0	0
1396	LCE2C	0	0	0	0	0	0	0	0
1397	LCE2B	0	0	0	0	0	0	0	0
1398	LCE2A	0	0	0	0	0	0	0	0
1399	LCE4A	0	0	0	0	0	0	0	0
1400	C1orf68	0	0	0	0	0	0	0	0
1401	KPRP	0	0	0	0	0	0	0	0
1402	LCE1F	0	0	0	0	0	0	0	0
1403	LCE1E	0	0	0	0	0	0	0	0
1404	LCE1D	0	0	0	0	0	0	0	0
1405	LCE1C	0	0	0	0	0	0	0	0
1406	LCE1B	0	0	0	0	0	0	0	0
1407	LCE1A	0	0	0	0	0	0	0	0
1408	LCE6A	0	0	0	0	0	0	0	0
1409	SMCP	0	0	0	0	0	0	0	0
1410	IVL	0	0	0	0	0	0	0	0
1411	SPRR4	0	0	0	0	0	0	0	0
1412	SPRR1A	0	0	0	0	0	0	0	0
1413	SPRR3	0	0	0	0	0	0	0	0
1414	SPRR1B	0	0	0	0	0	0	0	0
1415	SPRR2D	0	0	0	0	0	0	0	0
1416	SPRR2A	0	0	0	0	0	0	0	0
1417	SPRR2B	0	0	0	0	0	0	0	0
1418	SPRR2E	0	0	0	0	0	0	0	0
1419	SPRR2F	7	3	2	5	1	0	0	0
1420	SPRR2C	0	0	0	0	0	0	0	0
1421	SPRR2G	0	0	0	0	0	3	0	0
1422	LELP1	0	0	0	0	0	0	0	0
1423	PRR9	0	0	0	0	2	0	0	0
1424	LOR	0	0	0	0	0	0	0	0
1425	PGLYRP3	0	0	0	0	0	0	0	0
1426	PGLYRP4	0	0	0	0	0	0	0	0
1427	S100A9	0	0	0	0	0	0	0	0
1428	S100A12	0	0	0	0	0	0	0	0
1429	S100A8	0	0	0	0	0	0	0	0
1430	S100A7A	0	0	0	0	0	0	0	0
1431	S100A7L2	0	0	0	0	0	0	0	0
1432	S100A7	0	0	0	0	0	0	0	0
1433	S100A6	0	0	0	0	0	0	0	0
1434	S100A5	0	0	0	0	0	0	1	0
1435	S100A4	5	11	10	8	7	5	5	6
1436	S100A3	0	0	0	0	0	1	0	0
1437	S100A2	4	1	1	0	1	1	2	0
1438	S100A16	0	0	3	2	0	2	2	1
1439	S100A14	1	2	0	0	0	1	2	1
1440	S100A13	906	1131	954	991	867	865	755	890
1441	S100A1	7	2	4	4	0	3	4	3
1442	CHTOP	7786	8917	7638	7708	5603	5573	4899	5606
1443	SNAPIN	2354	2549	2301	2259	1908	2128	1616	1996
1444	ILF2	36499	41555	33967	33391	33984	33790	28449	30158
1445	NPR1	3	2	4	1	8	7	11	11
1446	INTS3	10250	11959	10580	10215	9635	9981	8729	9041
1447	SLC27A3	360	329	363	378	291	340	311	289
1448	GATAD2B	10616	11538	10017	9531	8778	9154	7753	7867
1449	DENND4B	3745	3945	4096	4007	3331	3623	3219	3249
1450	CRTC2	1986	2263	2027	2017	1804	2010	1644	1711
1451	SLC39A1	5909	7190	5844	5294	4886	6276	5221	5961
1452	CREB3L4	284	350	269	299	223	233	223	228
1453	JTB	6587	7573	6694	6527	5930	5920	5702	6248
1454	RAB13	1424	1696	1597	1544	1210	1338	1124	1207
1455	RPS27	10883	12298	10608	12333	11711	10980	8178	8963
1456	NUP210L	7	12	11	16	5	6	6	2
1457	TPM3	17925	20601	16559	17144	18112	18527	14828	15579
1458	MIR190B	0	0	0	0	0	0	0	0
1459	C1orf189	2	4	2	11	0	2	4	2
1460	C1orf43	12626	14950	12156	12311	9938	9957	8916	9748
1461	UBAP2L	20825	24051	20836	20689	20285	21378	17594	17930
1462	HAX1	6650	7329	6201	6051	6230	6491	5417	5789
1463	AQP10	1	0	0	0	0	3	0	0
1464	ATP8B2	10016	11048	9806	9521	8545	9022	7968	8317
1465	IL6R	199	240	198	213	244	211	161	216
1466	SHE	0	0	0	0	0	0	0	0
1467	TDRD10	0	0	0	0	0	1	0	0
1468	UBE2Q1	5166	5747	4827	4821	5110	4969	4348	4498
1469	CHRNB2	6	7	6	11	1	0	2	0
1470	ADAR	30733	35452	30033	29394	27903	27592	25096	25401
1471	KCNN3	77	77	68	43	99	89	62	74
1472	PMVK	945	1219	1037	1111	695	703	658	792
1473	PBXIP1	574	617	595	492	484	538	379	549
1474	PYGO2	3573	4294	3658	3259	2738	3473	2995	3248
1475	SHC1	2408	2560	2353	2305	2687	2697	2443	2544
1476	CKS1B	2470	3012	2375	2300	1648	1740	1501	1657
1477	MIR4258	1	4	1	9	1	5	1	1
1478	FLAD1	3703	4422	3916	3716	3254	3605	3180	3239
1479	LENEP	17	7	7	3	6	16	0	4
1480	ZBTB7B	797	867	914	688	506	693	625	594
1481	DCST2	5	3	12	13	5	13	8	13
1482	DCST1	9	4	7	5	1	3	1	2
1483	LOC100505666	148	129	159	126	95	120	89	110
1484	ADAM15	3316	3684	3391	3518	2552	2763	2520	2662
1485	EFNA4	297	293	293	287	301	261	246	249
1486	EFNA3	268	348	324	274	339	352	330	350
1487	EFNA1	442	436	425	385	110	148	114	117
1488	SLC50A1	1887	2253	1946	1741	1778	1846	1639	1880
1489	DPM3	496	577	556	547	514	684	522	578
1490	KRTCAP2	4863	5365	4621	4560	3265	4037	3053	3391
1491	TRIM46	81	73	109	69	73	68	76	68
1492	MUC1	35	28	40	42	20	37	33	21
1493	MIR92B	0	0	0	0	0	0	0	0
1494	THBS3	196	212	206	210	151	136	160	137
1495	MTX1	1461	1727	1501	1691	1343	1534	1211	1382
1496	GBAP1	106	88	91	80	77	90	54	72
1497	GBA	3030	3698	2913	3239	2759	2854	2334	2579
1498	FAM189B	6403	7182	6618	6548	5289	6467	5417	5987
1499	SCAMP3	4262	5208	4074	4344	3646	4113	3339	3705
1500	CLK2	3262	3639	3341	3381	3322	3268	2855	2825
1501	HCN3	454	420	509	473	285	274	211	225
1502	PKLR	0	0	0	3	0	2	0	0
1503	FDPS	5940	7260	5892	6722	4772	4419	3950	4459
1504	RUSC1-AS1	31	28	31	35	32	31	30	21
1505	RUSC1	2703	3037	2819	2808	2398	2587	2155	2249
1506	ASH1L	12608	13090	11924	11339	10391	9873	8919	8182
1507	MIR555	0	0	0	0	0	0	0	0
1508	POU5F1P4	0	0	0	0	0	0	0	0
1509	ASH1L-AS1	149	136	137	168	102	111	102	91
1510	MSTO1	389	439	420	396	259	434	293	325
1511	MSTO2P	180	162	173	215	156	133	124	107
1512	YY1AP1	4091	4676	4192	3995	3827	4026	3273	3680
1513	DAP3	6850	8027	6904	6803	6159	6110	5392	5775
1514	GON4L	4778	5111	4866	4616	4279	4108	3727	3820
1515	SYT11	98	95	91	75	177	235	149	172
1516	RIT1	1196	1225	1227	1134	1447	1239	1145	1214
1517	KIAA0907	3174	3049	3428	3396	2707	2618	2418	2318
1518	SNORA42	3	2	5	1	6	1	1	0
1519	SCARNA4	17	6	15	25	14	16	8	23
1520	RXFP4	0	1	0	0	0	0	0	0
1521	ARHGEF2	3668	3941	3610	3429	2171	2268	2008	2214
1522	SSR2	8495	9814	8134	8115	7998	8447	6999	7640
1523	UBQLN4	5896	6694	5867	5705	5258	6043	5021	5346
1524	LAMTOR2	992	1196	1030	1184	804	842	661	811
1525	RAB25	9	7	5	6	3	3	7	8
1526	MEX3A	2553	2882	2479	2308	914	1016	923	973
1527	LMNA	1792	2311	1947	2087	1648	1698	1555	1754
1528	SEMA4A	69	95	82	72	36	50	33	67
1529	SLC25A44	3404	3763	3333	3111	3210	3475	2980	3130
1530	PMF1	1581	1743	1379	1230	975	1332	1003	1193
1531	PMF1-BGLAP	24	14	20	4	3	11	12	18
1532	BGLAP	2	0	0	2	4	6	4	0
1533	PAQR6	172	140	187	194	93	94	100	113
1534	SMG5	14132	15918	14192	13921	11764	12764	11144	11738
1535	TMEM79	183	198	193	189	106	131	135	114
1536	C1orf85	1807	2034	1714	1704	2066	2394	2017	2232
1537	VHLL	7	3	1	3	0	0	9	7
1538	CCT3	45437	54844	45340	46857	46477	43158	38414	42422
1539	TSACC	66	90	69	86	74	89	55	61
1540	RHBG	6	0	0	3	0	3	2	1
1541	C1orf61	11	13	13	12	32	27	29	30
1542	MIR9-1	0	0	0	0	0	0	0	0
1543	MEF2D	1401	1508	1462	1306	1176	1450	1132	1167
1544	IQGAP3	4431	4875	4541	4522	3523	3603	2980	3137
1545	TTC24	0	0	0	1	2	0	0	0
1546	APOA1BP	4533	5386	4421	4509	5060	5888	4681	4922
1547	GPATCH4	4001	4504	4036	4166	3484	3237	2973	3304
1548	HAPLN2	7	7	5	6	11	10	14	17
1549	BCAN	6	7	0	8	13	2	1	1
1550	NES	120	157	152	118	143	186	150	197
1551	CRABP2	385	488	438	389	528	610	462	518
1552	ISG20L2	5398	6084	4870	5031	5212	5486	4638	4739
1553	RRNAD1	763	915	798	717	651	615	620	589
1554	MRPL24	3469	3910	3356	3382	2466	2961	2527	2673
1555	HDGF	31522	36288	30399	28246	25308	28969	23627	25752
1556	PRCC	7739	8724	7440	7655	7270	7456	6406	6711
1557	SH2D2A	135	174	154	131	145	175	123	167
1558	NTRK1	8	5	9	10	8	9	7	13
1559	INSRR	1	0	1	0	2	1	0	1
1560	PEAR1	5	2	3	2	13	2	3	4
1561	LRRC71	1	4	4	2	1	1	4	0
1562	ARHGEF11	4160	4420	4249	4159	3537	3664	3236	3396
1563	MIR765	5	7	4	0	6	0	1	0
1564	ETV3L	0	0	0	0	0	0	0	0
1565	ETV3	1437	1567	1528	1454	1079	1253	1079	1151
1566	CYCSP52	0	0	0	0	0	0	0	0
1567	FCRL5	0	0	0	0	0	0	0	0
1568	FCRL4	1	0	0	0	0	0	0	0
1569	FCRL3	1	1	2	0	0	0	1	0
1570	FCRL2	0	0	0	0	0	0	0	0
1571	FCRL1	0	0	0	0	0	0	0	0
1572	CD5L	0	0	0	0	3	0	0	0
1573	KIRREL	1296	1572	1421	1246	1045	1200	1075	1054
1574	LOC646268	0	0	0	0	0	0	0	0
1575	CD1D	30	44	41	35	24	22	29	24
1576	CD1A	0	0	0	0	0	0	0	0
1577	CD1C	0	0	0	0	0	0	0	0
1578	CD1B	0	0	0	0	0	0	0	0
1579	CD1E	0	0	0	0	0	0	0	0
1580	OR10T2	0	0	0	0	0	0	0	0
1581	OR10K2	0	0	0	0	0	0	0	0
1582	OR10K1	0	0	0	0	0	0	0	0
1583	OR10R2	0	0	0	0	0	0	0	0
1584	OR6Y1	0	0	0	0	0	0	0	0
1585	OR6P1	0	0	0	0	0	0	0	0
1586	OR10X1	0	0	0	0	0	0	0	0
1587	OR10Z1	0	0	0	0	0	0	0	0
1588	SPTA1	0	0	0	0	0	0	0	0
1589	OR6K2	0	0	0	0	0	0	0	0
1590	OR6K3	0	0	0	0	0	0	0	0
1591	OR6K6	0	0	0	0	0	0	0	0
1592	OR6N1	0	0	0	0	0	0	0	0
1593	OR6N2	0	0	0	0	0	0	0	0
1594	MNDA	0	0	0	0	0	0	0	0
1595	PYHIN1	0	0	0	0	0	0	0	0
1596	IFI16	2	3	3	5	1	4	0	0
1597	AIM2	0	0	0	0	0	0	0	0
1598	CADM3	0	0	0	0	0	0	0	0
1599	LOC100131825	0	0	0	0	0	0	0	0
1600	DARC	0	0	0	0	0	0	0	0
1601	FCER1A	0	0	0	0	0	0	0	0
1602	OR10J3	0	0	0	0	0	0	0	0
1603	OR10J1	0	0	0	0	0	0	0	0
1604	OR10J5	0	0	0	0	0	0	0	0
1605	APCS	0	0	0	0	0	0	0	0
1606	CRP	0	0	0	0	0	0	0	0
1607	DUSP23	1	3	9	6	20	28	15	12
1608	FCRL6	0	0	0	0	0	0	0	0
1609	SLAMF8	0	0	0	0	0	0	0	0
1610	C1orf204	0	3	5	6	2	1	0	4
1611	VSIG8	0	0	0	5	7	0	0	0
1612	CCDC19	4	8	14	10	12	18	23	17
1613	TAGLN2	10065	11521	9760	9716	9513	10615	9360	10448
1614	IGSF9	108	113	151	97	59	60	61	49
1615	SLAMF9	0	0	0	0	0	0	0	0
1616	LOC100505633	1	0	0	0	0	0	0	0
1617	PIGM	3429	3533	3025	2905	2617	2388	2182	2192
1618	KCNJ10	6	7	16	13	9	6	8	10
1619	KCNJ9	0	0	0	0	0	0	0	0
1620	IGSF8	1340	1443	1401	1390	858	962	844	950
1621	ATP1A2	0	0	0	0	0	0	0	0
1622	ATP1A4	0	0	0	0	0	0	0	0
1623	CASQ1	3	3	1	2	1	0	3	3
1624	PEA15	3649	4370	3376	3234	3303	3626	2759	3055
1625	DCAF8	4797	4964	4689	4771	4197	4231	3717	4110
1626	PEX19	6616	7642	6432	6323	6676	6809	6030	6316
1627	COPA	16362	18604	15572	15348	18307	17683	16090	16665
1628	SUMO1P3	10	6	10	13	18	10	9	17
1629	NCSTN	4930	5671	4866	4955	4437	4443	3849	3992
1630	NHLH1	29	39	41	36	31	42	24	32
1631	VANGL2	2440	2675	2284	2373	1418	1563	1335	1425
1632	SLAMF6	0	0	0	0	0	0	0	0
1633	CD84	0	0	0	0	0	0	0	0
1634	SLAMF1	0	0	0	0	0	0	0	0
1635	CD48	0	0	0	0	0	0	0	0
1636	SLAMF7	1	0	0	0	0	0	2	2
1637	LY9	0	0	0	0	0	0	0	0
1638	CD244	0	0	0	1	0	0	0	0
1639	ITLN1	0	0	0	0	0	0	0	0
1640	ITLN2	0	0	0	0	0	0	0	0
1641	F11R	4376	5028	4197	4102	1497	1496	1323	1421
1642	TSTD1	2	2	1	2	2	1	0	1
1643	USF1	2291	2631	2419	2349	2014	2163	1877	2230
1644	ARHGAP30	2	0	0	0	0	0	0	1
1645	PVRL4	6	13	4	5	4	12	3	5
1646	KLHDC9	0	0	0	0	2	4	2	2
1647	PFDN2	1509	1956	1615	1773	1457	1440	1184	1415
1648	NIT1	1068	1280	1099	1153	1120	1111	959	1013
1649	DEDD	2250	2538	2204	2180	2020	2190	1841	2057
1650	UFC1	3567	4545	3726	3560	3227	3277	2787	3275
1651	USP21	1979	2241	2038	2096	1548	1727	1343	1398
1652	PPOX	422	538	436	466	386	327	342	330
1653	B4GALT3	3375	3954	3368	3298	3147	3412	2837	2994
1654	ADAMTS4	5	18	25	17	6	9	14	12
1655	NDUFS2	5603	6602	5550	5978	4811	4698	4134	4632
1656	FCER1G	7	7	11	4	5	12	10	2
1657	APOA2	1	0	0	0	0	2	0	0
1658	TOMM40L	1890	2206	1961	1770	1342	1232	1270	1383
1659	MIR5187	2	2	0	0	1	0	4	0
1660	NR1I3	0	1	0	0	1	1	0	1
1661	PCP4L1	0	0	0	0	0	0	0	0
1662	MPZ	27	28	22	22	10	27	26	17
1663	SDHC	6205	7179	6061	6002	5168	5250	4766	4975
1664	C1orf192	0	0	0	0	3	0	1	0
1665	FCGR2A	8	11	8	6	14	9	8	4
1666	HSPA6	3	5	7	4	7	16	16	3
1667	FCGR3A	0	0	0	0	0	0	0	0
1668	FCGR2C	0	0	0	0	0	0	0	0
1669	HSPA7	0	0	0	0	2	0	6	0
1670	FCGR3B	0	0	0	0	0	0	0	0
1671	FCGR2B	0	1	1	0	0	0	1	0
1672	RPL31P11	0	0	0	0	0	0	0	0
1673	FCRLA	0	0	0	0	0	0	0	0
1674	FCRLB	52	60	52	45	45	32	40	42
1675	DUSP12	1227	1329	1149	1228	1247	1002	927	1035
1676	ATF6	6834	7947	6648	6310	6139	6257	4997	5241
1677	OLFML2B	55	60	60	68	82	96	97	73
1678	NOS1AP	328	394	334	356	349	410	322	267
1679	MIR4654	0	0	0	0	0	0	0	0
1680	MIR556	0	0	0	0	0	0	0	0
1681	C1orf111	0	0	0	0	0	0	0	0
1682	C1orf226	651	813	649	608	650	728	616	612
1683	SH2D1B	0	0	0	0	0	1	0	0
1684	UHMK1	10691	11494	10477	9822	11975	10496	10108	10067
1685	UAP1	6622	7674	6446	6386	6123	5586	5271	5522
1686	DDR2	50	47	34	59	2505	2338	2158	2174
1687	HSD17B7	877	1039	903	880	676	655	585	678
1688	C1orf110	0	1	0	0	0	0	0	0
1689	RGS4	108	140	112	106	115	87	110	135
1690	RGS5	639	581	581	563	633	491	465	455
1691	NUF2	3348	3588	2967	3201	3033	2586	2266	2360
1692	PBX1	7896	8598	7375	7076	5723	5629	4790	4653
1693	LOC100505795	0	0	2	0	0	0	0	0
1694	LMX1A	0	0	0	0	0	0	0	0
1695	RXRG	88	119	69	82	91	92	62	73
1696	LOC400794	0	0	0	0	0	0	0	0
1697	LRRC52	0	0	0	0	0	0	0	1
1698	MGST3	2386	2880	2276	2362	2081	1949	1681	1813
1699	ALDH9A1	6673	8117	6621	6680	6024	5703	5296	5772
1700	LOC440700	3	1	2	0	0	0	6	0
1701	TMCO1	7113	7987	6532	6249	6589	5993	4924	5544
1702	UCK2	10978	12558	10757	10711	7903	8628	7308	8154
1703	MIR3658	0	0	0	0	0	0	0	0
1704	FAM78B	47	63	40	60	15	35	21	28
1705	MIR921	0	0	0	0	0	0	0	0
1706	FMO9P	0	0	0	0	0	0	0	0
1707	POGK	6803	7466	6378	6473	6799	6840	6018	5989
1708	TADA1	3015	3426	2663	2646	2350	1980	1940	1916
1709	ILDR2	927	1020	866	916	804	724	740	647
1710	MAEL	3	0	3	1	1	0	0	0
1711	GPA33	1	0	0	0	0	0	2	0
1712	DUSP27	0	0	0	0	0	0	0	0
1713	POU2F1	10413	11193	10338	9838	9925	8857	8482	7913
1714	CD247	0	1	0	1	0	1	0	0
1715	CREG1	3351	3490	3093	3049	3243	2911	2627	2731
1716	RCSD1	0	2	0	0	0	0	0	0
1717	MPZL1	9641	10799	9215	9194	7976	7789	6627	7232
1718	ADCY10	18	12	11	16	9	12	16	7
1719	MPC2	2867	3678	2975	2922	2637	2416	2262	2393
1720	DCAF6	5053	5690	4830	4821	5246	4733	4008	4208
1721	GPR161	1404	1568	1400	1379	1045	1043	951	1023
1722	TIPRL	5880	6768	5568	5708	5854	5229	4800	5085
1723	SFT2D2	1396	1589	1478	1434	1392	1182	1120	1138
1724	ANKRD36BP1	14	10	7	10	13	7	4	10
1725	TBX19	78	72	69	67	37	63	65	51
1726	MIR557	0	0	0	1	0	0	0	1
1727	LOC100505918	0	0	0	3	0	0	0	0
1728	XCL2	0	0	0	0	0	0	0	0
1729	XCL1	20	16	38	11	24	13	13	14
1730	DPT	0	0	0	0	0	0	0	0
1731	LINC00626	0	0	0	0	0	0	0	0
1732	ATP1B1	2530	3009	2417	2539	2863	2248	2065	2178
1733	NME7	1339	1489	1312	1352	1185	1112	974	1108
1734	BLZF1	1553	1813	1567	1670	1570	1556	1291	1358
1735	C1orf114	792	916	738	755	638	658	558	597
1736	SLC19A2	2060	2157	1831	1982	1766	1619	1452	1568
1737	F5	3	6	2	7	2	1	1	1
1738	SELP	0	0	0	0	0	0	0	0
1739	SELL	30	29	25	22	7	5	7	7
1740	SELE	0	0	3	0	0	0	0	0
1741	METTL18	718	770	583	645	519	422	416	383
1742	C1orf112	3069	3746	3100	3062	2853	2382	2213	2282
1743	SCYL3	806	874	828	747	728	645	553	539
1744	KIFAP3	3730	4125	3307	3447	2794	2601	2348	2475
1745	METTL11B	8	0	7	5	6	4	5	5
1746	MIR3119-2	0	0	0	0	0	0	0	0
1747	MIR3119-1	0	0	0	0	0	0	0	0
1748	LOC284688	0	0	0	0	0	0	0	0
1749	GORAB	649	693	639	665	515	522	430	421
1750	PRRX1	196	194	184	147	219	225	183	191
1751	MROH9	1	0	0	0	0	0	0	0
1752	FMO3	0	0	0	0	0	0	2	1
1753	MIR1295A	0	0	0	0	0	0	0	0
1754	MIR1295B	0	0	0	0	0	0	0	0
1755	FMO6P	0	0	0	0	0	0	0	0
1756	FMO2	0	0	0	1	3	0	0	1
1757	FMO1	0	0	0	0	1	5	0	3
1758	FMO4	103	121	68	85	76	89	58	91
1759	TOP1P1	17	22	19	25	33	35	11	12
1760	PRRC2C	64744	68791	63664	59377	52991	52884	45104	42070
1761	MYOC	0	0	0	0	0	0	0	0
1762	VAMP4	970	1150	951	885	1063	825	750	844
1763	METTL13	4379	5275	4505	4661	3864	3838	3462	3884
1764	DNM3	401	417	401	333	324	360	269	289
1765	DNM3OS	0	2	0	0	0	0	0	0
1766	MIR214	0	0	0	0	0	0	0	0
1767	MIR3120	0	0	0	0	0	0	0	0
1768	MIR199A2	0	0	0	0	0	0	0	0
1769	C1orf105	0	0	0	0	0	0	0	0
1770	PIGC	1591	2029	1631	1588	1306	1331	1047	1202
1771	SUCO	5071	5718	4807	4809	4923	4188	3845	3843
1772	FASLG	0	0	0	0	0	0	0	0
1773	TNFSF18	0	0	0	0	0	0	2	1
1774	TNFSF4	56	52	47	44	68	61	41	72
1775	LOC100506023	61	68	67	62	84	47	21	31
1776	PRDX6	21608	24912	20593	20266	17775	17100	15441	16862
1777	SLC9C2	0	7	0	0	1	1	1	4
1778	ANKRD45	2	3	5	6	0	2	8	2
1779	LOC730159	0	0	0	0	0	0	0	0
1780	KLHL20	1239	1361	1252	1340	1204	1036	1020	1009
1781	CENPL	1241	1512	1174	1212	1193	1199	1039	1161
1782	DARS2	11331	13176	10541	10716	9948	9213	8338	8706
1783	GAS5-AS1	27	42	29	19	22	19	8	7
1784	GAS5	3871	4100	3821	3958	3690	3778	3426	3293
1785	SNORD81	11	11	14	11	11	13	9	11
1786	SNORD47	125	101	132	144	131	108	100	76
1787	SNORD80	31	16	18	23	29	16	25	25
1788	SNORD79	14	29	14	18	12	26	19	13
1789	SNORD78	3	4	7	1	0	3	0	2
1790	SNORD44	14	20	15	58	42	33	15	19
1791	SNORD77	3	4	13	6	5	6	1	2
1792	SNORD76	89	90	111	100	86	68	53	71
1793	SNORD75	2	0	1	3	6	5	3	3
1794	SNORD74	17	21	22	17	17	14	18	23
1795	ZBTB37	438	456	402	383	464	444	457	374
1796	SERPINC1	3	3	5	2	3	3	6	1
1797	RC3H1	8610	9094	8206	7781	7284	6603	5789	5452
1798	RABGAP1L	4649	4961	4162	4185	3185	2969	2732	2568
1799	GPR52	42	27	29	23	20	11	21	23
1800	CACYBP	12585	14278	11546	12130	10575	9413	8651	9228
1801	MRPS14	2368	2688	2338	2419	2085	1965	1634	1733
1802	TNN	4	3	1	2	9	2	1	2
1803	KIAA0040	1430	1529	1268	1320	349	407	344	389
1804	TNR	0	0	0	0	0	0	0	0
1805	RFWD2	3301	3713	3055	3218	3043	2756	2518	2555
1806	SCARNA3	2	5	8	2	3	2	1	3
1807	PAPPA2	22	25	18	23	12	5	6	6
1808	ASTN1	111	104	131	74	117	92	87	125
1809	MIR488	0	0	0	0	0	0	0	0
1810	FAM5B	11	8	16	8	12	1	5	23
1811	SEC16B	0	4	3	4	2	4	5	0
1812	LOC730102	0	0	0	0	0	0	0	1
1813	RASAL2-AS1	25	44	23	43	35	28	32	23
1814	RASAL2	4367	5046	4328	3968	3538	3233	2920	2924
1815	TEX35	0	0	0	0	0	0	0	0
1816	C1orf220	75	54	97	78	56	89	71	49
1817	MIR4424	0	0	0	0	0	0	0	0
1818	RALGPS2	5731	6442	5452	5479	5531	4424	4090	4269
1819	ANGPTL1	0	1	5	3	3	1	1	2
1820	FAM20B	8828	10313	8408	8092	7932	7424	6455	6832
1821	TOR3A	3114	3868	3182	3348	2806	2951	2590	2920
1822	ABL2	9477	10161	9184	8907	8107	7750	7229	6971
1823	SOAT1	7495	8778	7155	7264	6164	5282	4889	5419
1824	AXDND1	19	19	17	12	18	10	20	7
1825	NPHS2	0	0	0	0	0	0	0	0
1826	TDRD5	0	1	4	4	0	7	7	2
1827	FAM163A	18	21	10	19	26	34	28	22
1828	TOR1AIP2	20445	22358	19329	18308	18101	17959	16177	16486
1829	TOR1AIP1	5583	6271	5342	4970	5266	4680	4041	4311
1830	CEP350	12426	13568	11979	11783	13487	12107	11202	10382
1831	QSOX1	1646	1920	1668	1836	1721	1838	1590	1837
1832	FLJ23867	69	78	87	57	40	51	49	40
1833	LHX4	115	151	107	120	275	296	233	282
1834	LOC100527964	411	317	346	397	191	202	172	164
1835	ACBD6	2108	2442	2182	2199	1597	1563	1314	1499
1836	MIR3121	0	0	0	0	0	0	0	0
1837	XPR1	6381	6864	6160	5827	5977	5605	4887	4779
1838	KIAA1614	41	37	59	28	14	21	12	10
1839	STX6	3045	3302	2925	3009	3017	2723	2419	2556
1840	MR1	368	427	358	316	346	375	274	348
1841	IER5	1335	1743	1547	1572	1785	1753	1460	1769
1842	GM140	0	0	0	0	0	0	0	0
1843	CACNA1E	22	13	31	24	15	19	34	14
1844	ZNF648	11	8	4	7	24	27	25	17
1845	GLUL	26939	31828	26362	25344	26517	26307	23335	25176
1846	TEDDM1	0	0	0	0	0	0	0	0
1847	LINC00272	0	0	0	0	0	0	0	7
1848	RGSL1	1	0	1	0	0	0	0	0
1849	RNASEL	377	491	369	380	577	578	471	523
1850	RGS16	615	717	615	582	943	1009	855	996
1851	LOC284648	8	8	10	9	18	14	11	10
1852	RGS8	0	0	0	0	0	0	0	0
1853	NPL	470	520	386	450	501	426	468	460
1854	DHX9	49888	57151	46781	47429	48289	45551	39060	42410
1855	SHCBP1L	0	0	0	0	0	0	0	0
1856	LAMC1	17112	19312	16841	16457	18038	17117	15070	15276
1857	LAMC2	40	51	36	59	46	47	33	45
1858	NMNAT2	591	688	636	604	439	450	386	411
1859	SMG7-AS1	4	8	8	6	3	1	2	2
1860	SMG7	12061	13410	11867	11113	10600	10764	8842	9202
1861	NCF2	0	0	0	0	0	0	2	0
1862	ARPC5	6828	7969	6790	6909	6227	5207	4925	5350
1863	RGL1	398	443	387	377	550	502	452	464
1864	APOBEC4	0	0	0	0	0	0	0	0
1865	GLT25D2	718	749	679	578	665	561	464	533
1866	TSEN15	3302	3838	2914	3117	3193	2856	2767	2788
1867	C1orf21	2363	2574	2210	2187	2201	2219	1958	1881
1868	EDEM3	6605	7419	6274	6463	6434	5029	4835	4914
1869	FAM129A	210	235	203	216	982	1029	871	855
1870	RNF2	5408	6097	4932	5208	5721	4720	4074	4373
1871	TRMT1L	4084	4681	3659	3785	4914	4038	3529	3785
1872	SWT1	692	800	606	664	653	645	576	566
1873	IVNS1ABP	7216	8360	7365	7267	5946	5402	4832	5306
1874	LOC100288079	0	0	0	0	0	0	0	0
1875	HMCN1	299	255	221	250	614	506	479	428
1876	MIR548F1	0	0	0	0	0	0	0	0
1877	RNU6-72	0	0	0	0	0	0	0	0
1878	PRG4	0	0	0	1	2	2	2	0
1879	TPR	42859	47992	41894	41599	36708	33407	29064	29131
1880	C1orf27	2922	3166	2864	2699	2787	2501	2249	2371
1881	OCLM	64	62	74	100	61	61	35	51
1882	PDC	0	0	0	0	0	0	2	0
1883	PTGS2	102	106	103	99	138	160	118	109
1884	PLA2G4A	1584	1831	1467	1512	1123	973	901	1031
1885	FAM5C	284	424	324	346	200	172	158	181
1886	LOC440704	0	0	0	0	0	0	0	0
1887	RGS18	0	0	0	0	0	0	0	0
1888	RGS21	0	0	0	0	0	0	0	0
1889	RGS1	0	0	0	0	0	0	0	0
1890	RGS13	0	0	0	0	0	0	1	0
1891	RGS2	528	571	458	473	456	427	422	407
1892	UCHL5	9396	10534	8720	9447	8979	7308	6597	7299
1893	TROVE2	8390	9303	7833	8523	7533	6116	5711	5748
1894	GLRX2	1187	1403	1125	1185	1032	865	755	829
1895	CDC73	8171	8939	7479	7931	7117	5721	5609	5542
1896	MIR1278	0	0	0	0	0	0	0	0
1897	B3GALT2	1	0	2	0	2	1	0	0
1898	KCNT2	743	850	718	759	819	621	571	637
1899	MIR4735	0	0	0	0	0	0	0	0
1900	CFH	0	0	1	1	1	11	1	0
1901	CFHR3	23	45	32	27	27	15	38	25
1902	CFHR1	4	11	22	7	4	5	6	14
1903	CFHR4	1	0	2	0	2	3	0	0
1904	CFHR2	0	0	0	0	0	0	0	0
1905	CFHR5	0	0	0	0	0	0	0	0
1906	F13B	4	3	3	0	2	0	3	1
1907	ASPM	36960	40087	35375	33892	26118	22066	20325	19526
1908	ZBTB41	3112	3539	2908	3055	3207	2491	2488	2534
1909	CRB1	5	2	11	13	3	9	5	9
1910	DENND1B	1928	2224	1900	1921	1510	1269	1191	1168
1911	C1orf53	171	212	192	207	100	85	60	85
1912	LHX9	72	65	59	64	54	75	29	48
1913	NEK7	4514	4982	4244	4417	4841	3473	3489	3488
1914	ATP6V1G3	0	0	0	0	0	0	0	0
1915	PTPRC	0	0	0	0	0	0	1	0
1916	LOC100131234	19	5	10	12	20	10	7	14
1917	MIR181B1	0	0	0	0	0	0	1	1
1918	MIR181A1	0	0	0	0	0	0	0	0
1919	NR5A2	244	277	211	242	294	277	214	225
1920	SMIM16	5	13	6	5	1	5	4	2
1921	ZNF281	6316	7047	5766	5813	6031	5327	4518	4849
1922	KIF14	8831	9960	8765	8661	6748	5900	5378	5352
1923	DDX59	1699	1949	1662	1722	1253	1236	1004	1119
1924	CAMSAP2	10355	11195	9871	9404	9073	7793	6984	6992
1925	GPR25	0	0	1	0	0	0	2	0
1926	C1orf106	75	96	79	75	55	63	55	69
1927	KIF21B	359	394	382	340	366	411	368	394
1928	CACNA1S	1	0	6	0	1	5	3	7
1929	ASCL5	5	3	0	0	1	9	5	1
1930	TMEM9	3428	4302	3755	3678	2917	2821	2685	2857
1931	IGFN1	4	2	2	2	0	2	1	0
1932	PKP1	0	0	0	0	0	0	0	0
1933	TNNT2	0	0	0	1	0	0	0	0
1934	LAD1	0	0	0	0	1	0	0	0
1935	TNNI1	0	0	3	0	0	0	0	0
1936	PHLDA3	153	160	140	151	309	446	442	413
1937	CSRP1	9	7	15	13	27	31	22	17
1938	RPS10P7	0	0	1	0	0	2	0	0
1939	NAV1	4588	4842	4398	4150	2947	3045	2746	2613
1940	MIR5191	0	0	0	0	0	0	0	0
1941	RNU6-79	0	0	0	0	0	0	0	0
1942	MIR1231	0	0	0	0	0	0	0	0
1943	IPO9	17712	19659	17031	16922	12364	12367	10696	11117
1944	SHISA4	64	49	90	70	42	43	33	47
1945	LMOD1	127	155	111	99	158	214	155	152
1946	TIMM17A	5314	6172	5108	5423	4569	4427	4164	4656
1947	RNPEP	7474	8669	7530	7368	6105	6787	5717	6020
1948	ELF3	1	4	0	7	1	0	2	1
1949	GPR37L1	0	0	0	0	1	0	0	1
1950	ARL8A	1038	1201	973	1068	1075	1209	932	991
1951	PTPN7	2	3	0	2	1	2	2	1
1952	PTPRVP	2	0	4	8	5	6	5	6
1953	LGR6	2	1	0	0	5	5	4	6
1954	UBE2T	2684	3088	2567	2810	2422	2168	1876	2135
1955	PPP1R12B	2173	2235	2135	1979	1583	1521	1397	1261
1956	SYT2	197	189	196	157	241	270	254	220
1957	KDM5B	7788	8822	7157	7133	9526	9084	7988	8200
1958	KDM5B-AS1	19	11	7	21	19	34	13	21
1959	LOC641515	0	0	0	0	0	0	0	0
1960	LOC148709	94	150	113	99	76	74	78	71
1961	RABIF	1408	1613	1319	1289	1099	1117	904	955
1962	KLHL12	3762	4163	3623	3797	3135	3122	2768	2989
1963	ADIPOR1	8248	9354	7393	7610	6724	6695	5639	6135
1964	CYB5R1	1796	2230	1998	1861	1337	1566	1477	1571
1965	LOC401980	5	8	4	6	5	0	7	4
1966	TMEM183A	497	512	398	371	421	356	315	370
1967	TMEM183B	0	0	0	0	0	0	0	0
1968	PPFIA4	151	108	150	155	158	170	145	159
1969	MYOG	0	0	0	0	0	0	0	0
1970	ADORA1	198	196	208	160	93	86	86	103
1971	MYBPH	0	0	0	0	0	0	0	1
1972	CHI3L1	0	0	0	0	0	0	0	0
1973	CHIT1	0	0	0	3	0	0	0	0
1974	LOC730227	1	3	3	4	5	15	8	11
1975	BTG2	1169	1240	1137	979	1162	1469	1203	1302
1976	FMOD	0	0	0	1	0	3	7	6
1977	PRELP	1	0	0	3	0	0	0	0
1978	OPTC	0	0	0	0	0	0	0	0
1979	ATP2B4	3655	3899	3328	3322	7636	7592	6836	6864
1980	SNORA77	2	0	2	1	1	6	7	2
1981	LINC00260	14	13	16	16	35	47	37	32
1982	LAX1	0	0	0	0	0	0	2	0
1983	ZC3H11A	9957	10998	10172	9949	8100	7531	6852	7032
1984	ZBED6	1737	1562	1611	1621	936	943	771	760
1985	SNRPE	7754	8852	7248	7530	5574	4679	4626	5425
1986	LINC00303	0	0	0	0	0	0	0	0
1987	SOX13	655	804	722	719	706	711	656	715
1988	ETNK2	1410	1685	1425	1306	1033	1179	1022	1064
1989	REN	0	0	0	0	0	0	0	0
1990	KISS1	0	0	0	0	0	0	0	0
1991	GOLT1A	0	0	0	1	0	0	0	1
1992	PLEKHA6	43	39	47	30	92	130	92	90
1993	LINC00628	1	0	1	0	1	0	0	3
1994	PPP1R15B	14986	16645	13911	14281	12005	11069	10157	10217
1995	PIK3C2B	2118	2313	1924	1995	1433	1527	1288	1325
1996	MDM4	8355	8318	8015	7216	5117	5716	5225	5087
1997	LRRN2	127	152	122	131	137	164	154	139
1998	NFASC	226	229	182	178	188	224	176	188
1999	CNTN2	1	2	0	2	5	0	1	4
[truncated: 21,711 more rows]
